# Supplementary material for: Machine learning–based new classification for immune infiltration of gliomas
Source: PLoS One. 2024 Oct 25;19(10):e0312071. doi: 10.1371/journal.pone.0312071 (PMC11508054; doi:10.1371/journal.pone.0312071)
Supplement: S1 Table — (XLSX) [file pone.0312071.s001.xlsx]

## Sheet: CGGA immune related metagene
gene_name	CGGA_1002	CGGA_1003	CGGA_1010	CGGA_1012	CGGA_1014	CGGA_1017	CGGA_1018	CGGA_103	CGGA_1030	CGGA_1032	CGGA_1033	CGGA_1036	CGGA_1037	CGGA_1041	CGGA_1048	CGGA_1051	CGGA_1055	CGGA_1057	CGGA_1058	CGGA_106	CGGA_1063	CGGA_1065	CGGA_1066	CGGA_1069	CGGA_107	CGGA_1075	CGGA_108	CGGA_1082	CGGA_1086	CGGA_1087	CGGA_1097	CGGA_1100	CGGA_1101	CGGA_1103	CGGA_1106	CGGA_1108	CGGA_1111	CGGA_112	CGGA_1120	CGGA_1121	CGGA_1126	CGGA_1127	CGGA_1130	CGGA_1131	CGGA_1132	CGGA_1134	CGGA_1135	CGGA_1137	CGGA_1138
FGFBP2	0.84	0.11	0	98.12	7.15	0.29	0.26	0.86	0.41	0.32	0.17	133.07	0.68	1.29	1.59	0.32	0.42	7.12	0.88	2.49	0	0.29	0.39	1.11	37.17	9.76	2.84	0.97	0.1	0.23	3.61	0	1.09	0.27	0.32	1.21	1.16	0.19	0.14	0.28	1.41	0.36	3.5	0.19	0.26	42.95	4.53	0.14	3.05
ABCB4	3.22	0.29	0.33	3.33	0.55	0.63	0.46	0.12	0.19	0.31	0.2	7.21	1.84	1.06	0.31	0.41	0.57	0.89	0.83	1.7	0.04	0.46	0.35	0.44	0.86	6.62	1.6	0.28	0.52	0.5	0.43	0.17	1.62	0.95	1.21	3.07	1.53	0.91	0.27	0.33	1.73	0.38	4.81	0.87	0.46	0.73	5.96	0.57	3.2
SNX22	39.18	26.29	11.58	9.93	34.41	13.5	9.66	139.73	38.82	3.61	11.19	77.85	195.8	12.88	89.88	12.9	52.06	19.94	34.1	20.69	21.48	77.05	8.7	2.32	6.05	2.17	472.47	26.38	2.25	173.12	16.54	152.71	2.33	11.35	2.64	66.52	47.93	17.99	82.12	13.94	23.81	36.67	11.73	83.51	24.64	1.75	1.1	81.37	3.03
FCRLA	0.91	5.7	0.07	0.15	1.47	0.13	0.45	0.9	0.08	0.28	0.02	2.92	0.2	0.83	0.82	0.42	0.31	0.58	0.61	1.25	0.06	0.9	0.51	0.61	0.52	0.93	71.03	2.14	0.48	0.36	0.54	0.25	0.07	0.12	0.25	2.88	4.32	0.22	1.51	0.8	0.98	0.69	1.27	5.11	0.14	0.38	0.27	4.48	0.71
PBX4	10.51	13.48	0.55	4.15	14.64	2.33	6.49	2.17	7.93	0.22	6.44	8.1	11.71	0.95	4.19	6.69	0.86	7.81	0.78	4.18	0.93	4.79	0.83	2.8	0.83	19.08	0.55	12.99	0.58	4.12	7.58	0.96	2.28	0.6	9.38	5.68	11.61	4.08	0.65	4.29	14.4	17.06	7.25	4.3	3.94	5.53	11.45	0.48	13.84
FLT3LG	6.83	10.85	0.47	11.24	12.66	1.81	6.78	8.43	3.46	2.92	5.04	14.87	18.4	5.32	36.18	3.8	4.47	21.86	7.04	12.4	1.36	9.72	10.36	18.09	10.75	37.94	10.95	11.48	3.14	6.09	17.27	0.43	2.02	0.94	19.55	9.86	17.3	9.26	0.51	16.74	12.92	17.58	16.45	10.65	21.08	13.97	21.03	0.91	18.91
LINC00926	3.75	1.46	0.25	2.77	4.74	0.67	1.99	2.21	1.77	0.57	1.52	3.89	2.24	1.5	4.02	1.62	5.03	7.11	1.31	5.1	0.34	3.28	1.8	3.31	1.49	7.41	2.49	7.64	0.44	2.21	4.21	0.69	0.26	2.17	4.41	3.76	7.95	2.29	0.18	5.09	8.73	3.24	4.04	9.75	4.94	2.05	9.75	0.43	5.98
DHX34	10.84	5.87	2.24	11.28	11.78	4.17	6.98	5.35	9.87	3.84	5.76	14.24	13.09	7.52	13.33	6.01	5.1	11.85	5.08	9.09	4.01	7.15	7.65	11.18	11.89	18.18	7.17	11.8	5	5.8	14.8	4	6.2	12.3	15.83	13.8	9.59	15.56	1.47	12.98	12.73	9.6	14.76	10.45	15.18	15.5	28.39	1.41	28.95
CTA-250D10.23	2.7	5.27	0.1	0.75	3.27	0.76	3.52	1.12	0.8	0.06	1.18	0.47	1.66	0.98	0.63	1.67	1.11	0.21	1.91	0.42	0	0.77	0.69	0.11	1.12	1.84	0.2	2.32	0.11	3.16	0.96	0	0.44	0.37	0.39	0.37	2.49	1.59	0	2.69	2.53	2.51	2.27	3.11	2.01	0.26	0.87	0	4.4
TLE3	11.26	21.98	11.21	16.99	14.2	5.84	18.56	36.74	10.78	19.05	6.69	12.27	26.46	18.38	9.38	5.92	30.91	25.23	15.81	11.13	15.17	49.26	22.89	19.91	16.89	26.95	16.42	41.53	10.92	18.09	18.17	12.58	20.3	45.36	16.19	25.12	24.82	36.91	6.43	28.83	39.91	29.9	21.68	44.07	13.05	21.01	19.42	4.98	27.37
RP11-138I18.2	0.71	0.67	0	0.12	1.33	0.88	0.35	0.29	0.2	0	0.21	0.06	1.01	1.08	0	0.64	0.42	0.06	1.07	0.21	0.27	0	0.73	0	0	0.06	0	0.42	0	0.53	0.2	0	0	0.24	0.11	0.27	0.97	0.18	0	0.65	0.78	1.34	0.38	0.25	1.48	0	0.06	0	0.19
RASSF4	69.87	120.14	26.78	156.48	111.07	41.68	140.1	144.1	112.21	36.98	46.6	59.26	140.71	105.1	83.9	61.29	177.86	165.34	162.42	93.7	79.14	192.55	161.1	137.65	55.96	141.02	40.59	170.72	24.65	148.27	132.42	46.13	26.19	33.57	102.9	81.2	163	159.79	18.02	124.45	195.23	179.49	125.16	230.67	136.88	40.28	115.85	15.32	101.08
TNFRSF25	57.91	17.45	0.93	10.47	47.81	14.99	16.95	7.88	45.38	2.66	49.94	22.01	51.4	11.1	9.96	47.86	5.63	9.12	3.63	18.85	2.17	14.3	2.71	14.4	2.9	75.82	9.17	21.56	2.73	11.98	21.09	0.94	5	1.24	11.42	11.31	23.36	12.67	0.57	11.46	32.07	17.26	45.05	5.85	18.42	5.85	8.75	0.99	34.98
PISD	28.95	11.54	4.12	16.32	23.14	31.35	19.7	25.28	29.27	13.1	25.7	21.01	13.79	24.57	10.96	16.94	18.1	14.69	12.82	16.88	9.22	26.59	17.83	33.14	18.06	12.08	20.16	11.77	7.16	15.42	20.77	13.44	19.84	15.24	13.5	20.95	10	19.02	4.86	12.35	20.19	11.4	12.73	17.2	8.08	17.2	18.25	5.49	12.36
MAL	184.22	7.43	0	80.04	19.34	67.01	4.78	31.65	85.24	1.64	206.92	27.32	171.79	79.15	5.09	90.03	12.25	448.76	131.31	348.52	0	0.46	40.64	3.46	1.78	3.07	1.39	54.35	0.05	22.28	2.85	0.28	0	1.37	6.08	40.27	48.62	29.33	0.15	16.19	4.65	291.34	138.17	0	57.43	5.37	1.32	0.77	3.35
ABTB1	75.27	9.38	3.9	14.68	23.48	46.37	8.44	28.39	52.48	12.21	148.89	39.5	117.11	37.13	34.9	37.89	10.31	54.27	12.67	59.46	4.01	11.57	20.55	24.3	10.52	37.33	36.68	30.75	10.46	12.63	27.08	9.91	30.86	4	26.26	39.95	35.44	11.61	3.26	17.02	51.24	48.7	81.45	3.22	19.72	23.86	46.68	6.32	36.06
CA4	30.92	9.88	0.88	3.08	16.43	18.94	11.55	5.29	25.86	0.27	39.93	1.26	64.4	9.62	1.04	32.37	6.42	4.43	12.82	12.63	0.44	4.52	1.83	1.13	2.29	3.21	1.18	27.56	0.57	23.87	15.91	2.26	0.99	1.19	0.46	2.26	2.51	2.72	1	24.63	7.12	58.41	62.38	1.99	7.61	0.33	9.14	0.55	6.51
PLIN5	4.15	0.97	1.26	0.45	3.18	8.03	0.5	21.32	3.7	0.37	4.26	0.93	4.82	6.33	0.59	4.83	0.79	0.47	0.3	1.87	1.15	0.99	1.02	0.61	0.53	0.67	0.55	1.9	0.05	0.32	22.58	0.03	35.12	1.24	0.94	1.22	1.65	1.67	0.52	0.25	1.22	2.34	4.81	0.08	1.42	0.49	10.72	0.22	6.62
CPNE5	41.12	31.45	1.08	6.7	33.58	30.88	37.68	36.22	44.78	0.38	45.7	8.06	70.07	28.34	68.72	21.39	25.71	4.75	8.66	13.4	1.84	50.69	6.81	2.32	8.24	4	16.37	34.22	2.42	18.27	20.4	2.01	1.04	6.18	2.91	6.22	6.14	14.04	1.56	14.35	20.95	52.13	16.21	21.21	20.38	3.17	4.38	0.74	3.25
DTX1	16.4	8.71	6.67	17.12	21.62	23.19	18.55	31.97	10.44	6.36	24.94	7.77	20.02	29.52	26.37	10.33	27.88	12.26	4.94	12.87	10.13	29.39	15.28	15.03	12.81	10.97	14.15	18.46	3.59	13.19	42.44	11.55	20.4	11.96	7.69	12.55	7.29	21.76	7.18	26.77	12.88	27.88	19.98	19.66	13.79	9.1	31.45	5.98	37.1
SLC19A1	17.03	6.12	4.71	6.89	7.3	8.12	8	7.96	9.45	6.49	8.9	11.98	23.62	8.61	4.01	5.51	3.62	8.05	5.27	10.63	4.47	16.97	8.56	10.17	8.1	6.17	15.68	17.8	3.84	7.45	10.76	6.6	12.82	6.21	9.03	7.74	6.7	13.67	3.96	14.97	17.73	27.56	16.02	7.25	7.82	7	12.08	3.08	13.2
ALPL	6.79	26.6	1.25	6.41	29.66	12.72	17.48	7.6	13.84	3.24	14.9	6.1	22.31	16.95	20.9	11.37	12.84	8.2	17.75	8.04	0.77	30.26	10.41	12.55	18.03	2.58	1.8	15.99	0.8	14.38	7.26	2.5	8.64	5.04	3.42	5.24	8.27	24.26	0.92	6.12	9.61	13.12	11.99	22.56	34.5	5.89	20.07	1.11	11.1
IGHD	0	0	0	0.05	0	0	0.02	0	0.05	0.27	0.02	1.02	0	0.03	0.18	0	0	4.84	0	2.08	0	0	0	14.18	0.6	3.43	0.02	0	0.07	0	0.02	0	0	1.26	0.61	0.05	0	0	0	0	1.34	0.02	0.67	0	0	0.03	0.02	0.03	0
CD79B	0.61	0.15	0.09	1.01	1.5	0.49	0.25	0.14	0.22	0.48	0.72	1.03	2.02	0.18	0.41	0.16	0.17	3.25	0.18	2.84	0.04	0.23	0.49	3.86	0.48	4.48	0.33	0.31	0	0.13	0.61	0.13	0.05	0.34	0.28	2.81	1.3	0.14	0.14	0.23	0.48	1.05	1.71	0.11	0.39	0.22	0.65	0.08	1.85
IGHG4	0.14	0.06	0.05	0.2	0	0.03	0	0	0	0.79	0	0.99	0.05	0.73	2.3	0.05	0.04	239.18	0.15	19.87	0	0	0.04	219	0.13	20.59	0.74	0.14	0	0.1	0.17	0.07	0	0.23	0.3	6.38	0	0.04	0	0.15	0.23	0.4	0	0	0.46	0.21	7.17	0.14	0.59
IGHG1	27.94	0.17	0.1	0.68	0.73	0.12	0.14	0.21	0.18	27.27	0.37	26.97	0.67	3.92	14.51	0.84	0.44	1754.3	0.15	1196.16	0	0.08	1.27	417.18	4.62	1463.35	98.8	1.24	1.55	0.05	0.5	0.03	0.06	1.9	21.08	696.29	2.97	0.67	0.05	1.18	21.48	1.5	9.03	0.38	3.12	40.53	10.14	2.45	0.82
IGKC	48.28	0.04	0	3.89	3.42	1.27	0.63	1.18	2.51	27.96	3.81	55.7	7.43	11.15	28.81	6.17	2.87	3572.85	4.41	1755.92	0	0.2	1.87	989.89	9.05	2473.79	89.24	5.68	3.19	0.31	4	0	0	2.28	24.53	638.19	5.03	1.68	0.62	4.69	44.61	3.19	10.19	1.73	14.19	28.72	16.75	7.8	1.58
IGHG2	18.11	0.06	0	1.69	0.38	0.1	0	0	0	5.76	0.27	52.39	0.16	1.13	7.52	0.14	0.08	775.13	0	212.94	0	0	0.24	665.56	1.91	275.85	4.7	1.08	0.27	0	0.23	0	0	0.64	3.33	79.9	1.29	0.31	0	0.04	4.66	0.5	2.29	0.51	1.92	0.21	5.47	1.27	0.29
CD3D	0.74	0	0	0.52	1.4	0.2	0	0.24	0.47	0.63	0.44	5.62	0.45	0.25	0.56	0.07	0.18	18.26	0.61	12.58	0	0.29	0.46	9.59	2.33	18.27	1.16	0.46	0.59	0.15	0.14	0	0	0.19	2.61	8.8	6.79	0.11	0	0.21	1.35	1.02	3.27	0	0.52	0.84	3.91	0.14	1.68
SIRPG	0.19	0.12	0	0.25	0.15	0	0.02	0	0.15	0	0.19	0.3	0.79	0.02	0.23	0	0.02	1.26	0	1.56	0	0	0.18	0.42	0.1	3.43	0.45	0.04	0.08	0	0.05	0	0.06	0.07	0.29	0.99	0.41	0	0	0	0.2	0	0.24	0.09	0.26	0.08	0.28	0	0.02
CD5	0.16	0.02	0.14	3.01	0.13	0.22	0.12	0.28	0.26	0.64	0.15	0.81	0.08	0.04	0.11	0.08	0.02	0.79	0.14	1.09	0.08	0.11	0.1	2.69	0.49	1.47	0.42	0.05	0.61	0.15	0.73	0.16	1.02	0.1	0.55	3.25	0.08	0.01	0.57	0.01	0.1	0.02	0.18	0.01	0.04	0.12	0.12	0.13	0.19
TRAT1	0.09	0	0	0	0.05	0.02	0	0	0	0.51	0	0.24	0	0	0	0	0.05	0.24	0.03	0.35	0	0.03	0	0.63	0.03	0.89	0.2	0	0	0	0	0	0	0.08	0.05	0.36	0.05	0	0	0	0.08	0	0	0	0.03	0.11	0	0.11	0
ICOS	0.03	0	0	0.03	0.02	0	0	0.02	0	0.24	0.03	0.09	0	0.02	0	0	0.03	0.36	0.02	0.22	0	0	0	0.19	0.02	0.23	0.1	0	0	0	0.01	0	0	0.01	0.12	0.44	0.03	0	0	0.03	0.01	0	0.04	0	0	0.03	0.05	0	0
CD8B	0.08	0	0	0.09	0.06	0	0	0.07	0.03	0.54	0.03	0.75	0.08	0.2	0.25	0.04	0.12	2.35	0.12	2.56	0.14	0.06	0.11	1.79	0.22	2.74	0.69	0.13	0.32	0.04	0.08	0	0	0.07	0.52	2.64	0.55	0.03	0	0	0.28	0.15	0.26	0.03	0.03	0.19	0.31	0.21	2.91
CD8A	1.18	0.34	0	0.38	0.92	1.97	0.31	0.47	2.5	1.24	1.3	1.8	0.27	1	2.3	1.59	0.14	3.36	0.42	5.33	0.05	0.49	0.47	5.2	0.43	5.81	1.96	0.22	0.27	0.43	0.27	0.07	0	0.24	1.18	13.62	1.94	0.06	0.05	0.1	0.51	0.06	0.59	0	0.23	0.48	0.96	0.17	0.68
KLRD1	0.12	0.11	0	0.07	0.41	0.13	0.06	0.11	0.08	0.1	0.06	0.13	0.05	0.08	0.11	0.09	0.78	0.31	0.11	0.35	0.25	0.1	0.19	1.02	0.16	0.26	0.18	0.08	0.1	0.07	0.06	0	0.23	0.31	0.04	0.71	0.01	0.01	0.25	0	0.55	0.06	0.12	0.08	0	0.17	0.77	0.19	0.07
IGHM	0.18	0	0.03	1.2	0.28	0	0.06	0.03	0.16	5.54	0.15	3.85	0.61	0.21	0.19	0.1	0.12	20.13	0.03	156.65	0	0	0.15	27.96	1.36	22.81	1.33	0	0.27	0	0.1	0	0.04	5.23	2.13	6.84	0.18	0.11	0	0.08	0.78	0.08	0.52	0.03	0.62	0.36	0.68	0.79	0.09
IGLL5	1.9	0	0	0.05	0	0	0	0	0	1.34	0	1.28	0.07	0.06	0.36	0	0	14.43	0	10.14	0	0	0	11.58	0	56.78	0.43	0	0	0	0	0	0	0.18	0.19	12.38	0	0	0	0	0.48	0	0.35	0.12	0.09	0.06	0.08	0.21	0
CD79A	0.45	0.24	0	0.41	0.68	0.03	0.81	0.29	0.34	0.1	0.36	0.98	0.32	0.33	1.04	0.04	0.34	3.99	0.18	4.04	0.04	0.21	0.64	4.37	0.67	8.7	0.4	1.06	0.05	0.48	0.55	0	0.05	0.37	0.7	3.07	0.67	0.93	0.08	0.61	0.68	0.24	0.52	0.11	0.67	0.98	1.74	0	1.08
MS4A1	0.09	0	0	0.01	0.21	0	0.01	0	0.02	0	0.02	0.25	0	0.01	0.05	0.02	0.02	0.19	0	0.61	0	0	0	1.01	0.02	2.42	0.25	0.01	0	0	0.03	0	0	0.01	0.01	1.33	0	0.02	0	0.19	0.07	0	0.06	0.02	0	0.21	0.1	0.04	0
VPREB3	1.6	3.31	0.33	0.67	1.03	0.53	0.44	0.83	1.89	0	2.31	0.48	2.28	0.96	0.71	0.85	0.14	1.96	0.21	0.69	0	0.48	0.58	1.15	1.02	4.56	0	1.61	0	0.37	0.81	0.24	0.35	0.12	0.52	0.57	0.87	0.43	0	0.25	0	0.41	0.63	0	0	1.06	0.84	0	1.22
CTLA4	0.18	0.09	0	0	0.16	0.07	0.02	0.05	0.02	0.03	0.07	0.33	0.08	0.29	0.02	0.22	0.1	0.52	0.04	1.29	0	0.02	0.13	0.63	0.04	2.19	0.11	0.02	0	0.15	0.32	0	0	0.02	0.22	0.96	0.18	0	0	0.09	0.11	0.39	0.29	0	0.02	0.19	0.3	0	0.06
CLEC10A	0.24	0	0.07	0.19	0.13	0	0.03	0	0	0.33	0.1	1.15	0.09	0.12	0.47	0.06	0.67	3	0.11	3.08	0.13	0.07	0.32	5.2	0.15	5.46	0.35	0.08	0.17	0	0.08	0	0.13	0.06	0.06	0.54	1.52	0.69	0.08	0.06	0.41	0.77	0.3	0.15	0	0.03	0.81	0.12	0.06
GNLY	3.26	0.72	0.02	2.74	3.58	1.24	1.16	3.62	3.27	0.47	2.17	3.57	5.18	1.4	2.01	1.52	0.84	33.65	2.32	13.32	0.13	1.63	2.22	6.38	1.17	9.55	2.35	3.3	1.03	1.08	1.6	0.25	0.33	1.16	16.13	3.06	11.28	0.34	0.17	0.88	3.84	3.54	6.66	21.27	2.73	2.31	20.72	0.64	5.77
PLA2G7	2.28	0.75	0.19	3.81	0.76	1.27	1.1	1.23	1.51	0.68	0.45	4.54	0.14	1.27	1.56	0.84	2.79	11.57	5.38	5.02	0.47	0.67	1.86	7.08	0.4	0.32	5.67	1.74	0.06	1.12	2.12	0.26	0.09	4.85	0.52	5.39	5.16	2.17	0.14	1.63	2.21	1.93	3.01	2.6	1.75	1.5	1.99	0.08	0.9
STAP1	0.02	0.04	0	0.04	0.25	0.02	0.03	0	0	0	0	0.06	0	0	0.03	0.05	0.08	0.12	0.03	0.25	0	0	0.08	0.6	0	1.1	0	0	0	0	0.03	0	0	0.09	0.14	1.17	0.08	0	0	0	0.08	0	0	0.12	0	0.16	0.05	0	0.17
CD28	0.07	0.01	0	0.88	0.07	0.08	0.03	0.21	0	0.23	0	0.89	0	0.16	0.15	0.01	0.08	0.45	0.02	0.44	0	0.01	0.02	2.17	0.1	0.34	0.59	0	0.38	0.11	0.07	0.02	0	0.25	1.37	1.85	0.27	0.06	0.01	0.01	0.04	0.02	0.04	0.01	0.1	0.54	0.04	0	0.02
CLIC2	2.44	1.18	0.3	7.79	2.32	2.01	1.66	1.14	2.49	0.56	1.27	4.79	0.83	1.3	2.29	1.85	1.96	3.99	3.16	2.72	0.25	1.04	1.99	5.3	2.4	2.8	3.86	2.2	0.04	1.57	0.91	0.02	0.16	1.96	2.24	2.21	3.24	1.22	0	1.05	2.6	0.27	1.7	2.5	0.56	1.4	1.37	0.11	2.26
KYNU	0.63	0.42	0	1.74	0.78	0.28	0.24	0.41	0.43	0.33	0.12	4.55	0.06	0.83	0.97	0.27	0.8	3.08	2.47	2.58	0.2	0	2.24	9.04	2.44	3.37	3.34	0.34	0.21	0.11	0.4	0	0.2	1.07	2.98	3.26	1.22	0.38	0	0.4	0.6	0.24	0.39	0.66	0.58	3.82	1.49	0.16	0.78
CSF1R	30.28	8.72	5.81	27.07	29.48	37.78	11.41	37.45	8.67	48.33	6.26	15.17	12.98	43.74	27.96	8.88	35.83	43.86	54.78	60.22	14.77	7.1	54.67	52.09	17.5	57.85	36.16	18.43	22.55	5.58	31.82	3.41	3.55	23.52	52.03	50.78	25.59	26.71	2.48	35.7	17.96	21.63	23.18	13.82	31.29	23.66	27	11.27	8.07
ADAP2	4.6	2.11	1.01	14.45	4.91	3.49	2.33	6.31	0.96	11.11	1.7	5.86	1.64	7.86	4.47	3.4	11.27	14.11	7.75	18.26	2.02	3.2	8.32	24.41	14.47	9.2	14.81	3.22	16.08	3.81	5.64	2.09	2.23	12.72	12.52	21.25	6.46	5.39	0.96	6.11	3.16	5.13	3.66	3.47	6.35	6.67	6.61	4	8.17
FPR3	0.23	0.02	0.21	2.9	0.69	0.05	0.27	0.28	0.03	4.8	0	5.84	0.04	0.2	2.05	0.07	4.38	14.22	2.12	8.96	0.23	0.42	1.02	17.87	1.09	7.14	11.66	0.42	1.67	0.06	0.16	0.27	0.21	4.39	3.39	13.86	3.56	0.7	0.42	0.03	0.42	0.29	1.31	0.42	0.27	3.41	1.6	0.95	0.73
TFEC	2.06	0.48	0.38	1.11	1.32	1.3	0.61	0.81	0.56	0.73	0.57	2.18	0.17	1.28	1.07	0.3	2.11	6.63	2.33	5.08	0.05	0.16	2.1	5.22	1.87	3.04	3.66	0.59	0.35	0.22	1.25	0.02	0.02	1.68	1.81	6.24	1.36	0.52	0.16	1.15	1.35	1.32	1.28	0.83	1.07	1.46	1.92	0.28	0.8
CLEC7A	1.78	0.86	0.4	4.02	3.81	5.3	0.76	1.89	1.11	8.74	0.39	5.91	2.9	5.37	5.12	1.24	5.66	16.72	4.6	20.85	0.53	0.23	6.28	39.67	5.75	9.46	7.26	0.92	2.15	0.53	6.08	0.15	0.24	4.03	11.24	13.94	3.38	1.52	0.45	3.05	2.46	2.94	2.78	1.16	0.52	10.1	6.2	1.2	2.45
NPL	19.86	10.04	1.12	16.12	19.23	10.47	8.32	10.42	8.82	11.96	3.54	14.06	7.09	8.52	15.54	8.05	23.36	68.4	18.3	32.44	5.04	3.93	7.96	50.63	10.87	20.28	28.88	6.02	2.57	10	28.98	2.56	3.06	22.93	25.64	57.92	16.74	12.31	2.37	12.26	6.91	14.47	42.9	4.09	9.59	21.38	30.97	4	15.74
IRAK3	0.49	0.32	0.28	0.42	0.47	1.46	0.93	1.46	1.16	1.83	0.27	1.99	0.16	1.26	0.49	1.2	1.58	0.64	3.15	1.21	0.22	0.23	2.25	4.45	0.65	1.21	0.88	0.28	0.41	0.8	1.25	0.27	0.09	0.71	1.23	6.15	0.42	0.37	0.21	0.56	0.23	0.34	0.7	0.73	0.94	0.7	1.55	0.5	0.44
SKAP2	4.49	1.4	0.2	2.95	8.71	8.2	1.56	4	7.27	0.31	3.34	4.02	1.18	8.21	1.65	6.3	4.71	5.25	6.59	6.83	0.22	0.34	5.88	5.86	14.37	14.14	3.81	1.15	0.75	0.9	3.52	0.05	0.04	3.45	15.74	6.44	1.97	1.19	0.21	1.29	2.35	0.9	2.03	1.25	1.88	12.74	6.98	0.25	17.19
BANK1	0.32	0.12	0.07	0.31	2.59	0.52	0.14	0.5	0.54	0.05	0.09	0.1	0.02	0.33	0.31	0.42	0.13	0.27	0.31	0.52	0.38	0	0.13	0.5	0.15	2.04	0.27	0.04	0.11	0.05	1.76	0	0.16	0.26	0.41	0.51	0.05	0	0	0.21	0.03	0	0.3	0.02	0.23	0.32	0.06	0.02	0.09
CD3G	0.05	0	0	0.25	0.03	0	0.01	0.07	0.08	0.5	0.07	0.32	0.13	0.27	0.06	0.02	0.14	0.74	0.09	0.42	0	0.07	0.11	0.52	0.29	0.45	0.44	0.05	0.09	0	0.04	0	0.05	0.05	0.46	1.26	0.17	0.01	0	0	0.25	0.09	0.27	0.04	0	0.17	0.22	0.08	0.07
LINC00528	0.11	0.23	0	0.22	0.49	0.18	0.28	0.31	0.22	0.15	0.13	0.24	0.32	0.08	0.3	0.46	0.3	0.62	0.34	0.42	0.04	0.19	0.09	0.36	0.12	0.57	0.25	0.13	0.05	0.25	0.29	0.09	0.02	0.23	0.4	0.43	0.31	0.32	0	0.26	0.44	0.99	0.26	0.25	0.35	0.26	0.22	0.07	0.13
CD6	0.55	0.09	0.12	0.38	0.43	1.27	0.26	0.18	0.87	3.72	2.03	1.25	1.87	0.39	0.44	0.61	0.1	6.77	0.21	3.98	0.03	0.13	0.47	2.97	0.24	4.14	1.51	0.43	0.64	0.42	0.28	0.1	0.96	0.11	1.23	3.6	0.88	0.08	0.09	0.13	0.59	0.81	1.23	0.03	0.07	0.69	1	0.28	0.25
CHRM3-AS2	0.11	0	0	0.03	0.06	0.03	0.03	0	0.08	0.02	0.04	0.08	0.06	0.03	0	0.13	0.03	0.08	0.02	0.18	0	0.02	0.1	0.39	0	0.22	0.15	0.3	0	0	0	0	0.27	0	0.09	0.43	0	0	0	0	0.21	0	0.05	0	0.07	0.1	0.03	0.08	0.02
EOMES	0.02	0	0	0.13	0.06	0	0.04	0.1	0.04	0.98	0.02	0.19	0.2	0.06	0.05	0.04	0	0.35	0.02	0.54	0	0	0.04	0.5	0.13	0.49	0.31	0.07	0.25	0.05	0	0	0	0.03	0.09	0.86	0.2	0.03	0	0	0.07	0.03	0.05	0.1	0	0.17	0.17	0.02	2.91
PAX5	0	0.35	0.25	0.09	0	0.07	0.22	0.01	0.02	0.18	0	0.21	0.01	0	0.13	0.02	0.05	0.08	0	0.03	0.02	0.2	0.01	0.16	0.06	0.19	0.03	0	0	0.15	0.03	0.21	0	0.71	0	1.54	0.04	0.01	1.22	0	0.28	0.04	0.01	0.09	0.02	0.03	0.01	0.02	4
CD19	0.35	0.06	0	0.29	0.16	0.07	0.08	0.25	0.09	0.21	0.14	0.06	0.39	0.24	0.03	0	0.16	1.35	0.09	0.74	0	0.07	0.58	0.53	0.27	1.81	0.13	0.22	0	0.15	0.28	0	0.3	0.13	0.39	1.39	0.16	0.18	0	0.13	0	0.52	1.47	0.18	0.2	0.26	1.28	0.09	0.14
FCRL3	0.01	0	0	0.03	0.04	0	0.03	0	0.14	0.02	0.01	0.02	0	0	0.01	0	0.06	0.42	0	0.14	0	0.01	0.22	0.24	0	0.58	0.06	0	0	0.04	0.01	0	0	0.01	0.06	0.2	0.01	0.16	0.02	0	0.01	0.02	0.05	0	0.01	0.01	0.14	0.02	0
FCRL5	0	0.01	0	0.03	0	0	0	0.04	0.02	0.13	0	0.01	0	0.02	0.03	0	0.01	0.6	0.02	0.37	0	0	0.02	0.39	0	0.48	0.04	0.03	0	0	0	0	0	0.01	0.1	0.44	0	0.02	0	0	0.03	0	0.05	0	0	0.03	0.03	0	0
PTGDR	0.06	0	0.04	0.04	0.04	0.02	0.02	0.05	0.09	0.2	0.02	0.11	0.03	0.08	0.01	0.14	0.07	0.21	0.04	0.2	0	0	0.04	0.41	0.01	0.18	0.07	0	0.02	0.08	0.09	0.12	0.05	0.03	0.07	0.78	0.01	0	0	0	0.05	0	0.04	0	0.03	0.09	0.33	0.13	0
HAL	0.03	0.02	0	0	0.04	0.04	0	0.58	0.05	1	0.05	0.25	0	0.02	0.02	0.02	0.01	0.07	0.03	0.19	0.05	0.03	0.03	0.52	0.02	0.14	0.08	0.04	0	0.02	0.03	0	0.15	0.01	0.14	0.09	0.07	0.01	0	0.02	0.01	0	0.1	0.17	0.01	0.08	0.67	0.02	0.05
BTNL8	0.05	0.04	0.08	0.07	0.05	0.03	0.23	0.2	0	0	0.11	0.28	0	0.2	0.06	0.12	0.16	0.13	0.35	0.19	0.04	0	0.17	0.33	0.09	0.04	0.07	0.05	0	0.13	0.09	0	0	0	0.06	0.14	0	0	0.08	0.1	0	0	0.3	0.12	0	0	1.42	0.12	0.07
SH2D1B	1.23	0.03	0.05	0.02	0.02	1.32	0.12	0.05	0.65	0	0.33	0.06	0.1	0.57	0.08	0.28	0.06	0	0	0.27	0	0.04	0.06	0.08	0.28	0.06	0.1	0.03	0	0.05	0.02	0	0	0.05	0.1	0.15	0.04	0	0	0.13	0.04	0	0.08	0.08	0.02	0.1	0.21	0	0
CD1E	0	0	0.05	0.06	0	0	0	0	0	0.1	0	0.34	0	0	0.13	0	0.17	0.61	0.03	0.26	0	0	0.42	0.7	0.09	0.76	0.25	0	0.08	0	0	0	0.04	0.04	0.07	0.24	0.33	0.15	0	0	0.22	0	0	0	0.07	0.03	0.73	0.03	0.05
KLHL14	0.57	0.11	0	0.36	0.1	0.45	0.15	0.05	0.28	0.37	0.17	0.62	0.09	0.15	0.02	0.16	0.02	0.01	0.01	0.04	0	0.25	0.03	0.23	0.17	0.19	0.18	0.02	0.03	0.03	0.08	0.04	0.52	0.05	0.04	1.35	0.04	0.14	0	0	0.06	0	0.09	0.02	0.01	0.35	0.01	0.08	0.09
TNFRSF10C	0.26	0.05	0.48	10.26	1.56	0.22	0.35	0.53	0.13	1.32	0.09	3.29	3.31	1.2	4.64	0.06	0.46	1.64	0.44	2.77	0.53	0.24	1.01	6.79	5.21	19.38	2.05	0.5	0.65	0.16	0.85	0.29	5.97	1.33	1.03	1.05	1.57	0.71	0.46	0.4	1.2	1.47	3.64	0.27	0.47	4.3	5.06	0.87	0.61
PCBP1-AS1	9.1	11.31	5.91	11.15	13.2	12.1	15.77	20.44	8.73	9.27	6.08	15.99	8.54	19.27	16.11	6.89	17.77	12.19	12.85	9.29	8.86	15.45	13.56	10.5	19.34	19.12	52.28	11.8	4.62	10.24	20.75	10	19.75	23.97	15.4	15.32	17.55	12.23	7.44	11.09	17.98	14.45	10.9	33.29	9.73	9.66	13.45	11.15	26.32
TGM3	0.18	0.06	0	0.03	0.29	0.09	0.25	0.31	0.24	0	0.39	0	0.23	0.06	0.32	0.32	0.12	0.13	0.03	0.16	0.02	0.12	0.09	0.24	0.03	0.64	0.49	0.41	0	0.13	0.59	0	0	0.03	0.03	0.19	0.13	0.04	0.16	0.21	0.39	0.06	0.08	0.17	0.29	0.28	0.48	0.21	0.01
FPR1	4	0.23	0.62	7.22	1.32	2.19	1.24	5.01	1	6.05	0.4	13.05	0.28	4.89	3.83	0.89	6.07	5.99	5.13	30.1	0.64	1.16	18.98	72.4	4.77	5.58	11.2	2.61	2.47	0.31	3.68	0.11	0.14	6.55	21.4	16.16	7.44	5.15	0.64	6.27	2.04	1.98	2.78	2.97	1.15	8.94	15.82	1.06	2.14
LRG1	0.18	0.07	0.13	0.11	0.04	0.04	0.11	0.08	0.07	0.14	0.13	0.34	0.02	0.06	0.11	0	0.04	0.17	0.08	0.37	0.12	0.01	0.8	5.37	0.27	0.3	0.14	0.12	0.58	0.05	0.07	0.02	0.02	0.01	0.39	0.62	0.21	0.2	0	0.11	0.17	0.06	0.13	0.09	0.01	0.23	1.59	0.26	0.09
CSF3R	16.53	4.61	1.5	7.99	19.3	7.6	2.25	11.61	4.56	27.45	2.28	18.17	6.77	9.98	13.71	9.25	13.24	48.5	12.88	30.51	4.08	2	16.1	58.09	9.83	30.43	15.37	6.25	8.72	2.8	14.6	0.62	1.49	6.55	15.32	29.63	16.83	5.68	1.02	8.15	11.89	11.59	17.75	5.46	16.25	8.02	49.34	4.04	7.53
VNN3	0.09	0	0	0.07	0.05	0	0	0.27	0	0	0	0.34	0	0	0.07	0	0.05	0.54	0.11	0.39	0	0	0.22	0.57	0.05	0.15	0.09	0	0	0	0.06	0	0	0	0.34	0.16	0.14	0.05	0	0	0.11	0.03	0.07	0.03	0	0.05	1.42	0.05	0.05
FCGR3B	0.11	0	0.3	0.29	0	0.23	0.02	1.67	0.12	1.93	0.02	5.4	0	0.13	0.25	0	0.17	0.04	0.04	2.86	0.18	0	3.76	9.81	0.56	0.03	0.65	0.08	1.79	0.12	0	0	0.7	0.39	0.79	2.69	0.04	1.15	0.13	0.16	0	0	0.04	0.7	0	1.03	9.91	0.38	0.04
CXCR2	0.1	0.06	0	0.37	0.11	0.11	0.06	0.79	0	0.09	0	0.78	0.02	0.57	0.23	0.06	0.36	0.31	0.03	1.23	0.12	0.04	1.23	3.95	0.11	0.29	1.55	0.05	0.08	0.03	0.16	0	0.13	0.57	0.42	0.99	0.24	0.22	0	0.07	0.1	0	0.03	0.13	0.11	0.2	5.94	0.02	0.04
CXCR1	0.01	0	0	0.08	0.02	0.04	0.01	0.53	0.05	0	0	1.43	0.04	0.05	0	0.02	0.03	0.19	0	0.79	0.02	0	0.33	2.75	0.07	0.08	0.07	0	0	0	0	0	0	0	0.01	0.3	0.02	0.12	0	0.03	0.04	0.03	0	0.02	0.02	0.05	8.8	0	0
PROK2	0.02	0	0	0.03	0	0.05	0	0.2	0.03	0	0	0.2	0	0.08	0	0.03	0.05	0.22	0.14	0.26	0	0	0	1.37	0.36	0.03	0.04	0	0	0.03	0.16	0	0.06	0.12	0.1	0.09	0.03	0.08	0	0.08	0.05	0	0	0	0.03	0.14	1.22	0	0.06
KCNJ15	0.01	0	0	0.12	0.09	0.01	0	1.2	0	0.12	0	0.89	0.02	0.03	0.03	0	0	0.07	0.12	0.84	0.08	0.04	0.18	2.97	0.4	0.26	0.16	0	0.34	0.01	0	0	0.29	0.11	0.71	0.1	0.08	0.04	0	0.01	0	0.01	0.02	0.02	0	0.38	1.13	0	0
FCAR	0.15	0	0.13	0.14	0.18	0.11	0	0.12	0.05	0.51	0	0.06	0.3	0.15	0	0.04	0.12	0.09	0	0.64	0.03	0	0.38	6.29	0.25	0	0.36	0	0	0	0.14	0.1	0	0.07	0.54	0.42	0.06	0.13	0.03	0.09	0	0	0.02	0.15	0	0.81	0.32	0.08	0.26
PHOSPHO1	0.88	0.28	0.63	0.62	0.35	1.54	0.38	1.62	1.54	3.36	4.81	2.37	1.68	1.26	0.89	0.85	0.28	1.64	0.47	2.15	0.43	0.22	1.89	2.6	0.45	0.47	2.03	0.32	1.92	0.29	0.62	0.18	0.96	4.89	1.42	1.55	0.56	0.46	0.26	0.34	0.54	0.44	1.36	0.07	0.2	1.24	6.88	0.74	0.51
SLC25A37	5.68	9.25	2.58	13.1	7.99	9.85	9.12	15.58	9.04	3.07	7.9	23.7	3.43	7.51	12.01	10.48	6.57	32.05	10.62	8.32	1.88	5.16	11.14	26.85	20.72	14.47	11.7	12.58	3.58	5.75	10.15	2.83	2.53	16.32	21.29	15.29	13.98	11.55	1.27	4.33	5.14	11.55	26.32	8.01	6.7	33.74	24.37	2.89	4.54
CMTM2	2.73	1.6	0.05	1.88	2.64	0.69	0.13	2.61	1.46	0.14	1.91	5.98	1.71	0.52	1.35	1.24	0.52	3.04	0.73	2.64	0.15	0.69	1.06	5.96	0.32	2.11	0.44	6.72	0	1.64	1.49	0.29	1.18	0.42	0.24	0.73	4.68	0.72	0	3.02	3.09	4.1	3.94	1.17	2.26	1.13	23.8	0.62	1.71
DGAT2	4.65	1.81	0.54	3.2	2.47	4.03	6.93	2.47	5.73	0.63	6.25	5.81	4.3	3.23	3.93	2.59	1.53	0.68	0.66	2.21	0.25	1.84	1.16	5.83	0.74	2.68	0.39	2.07	0.15	1.16	0.28	2.57	3.39	3.64	2.64	1.36	2.56	3.26	0.8	5.76	4.13	4.26	3.13	0.7	0.4	1.69	4.48	0.18	10.42
CD160	0.09	0.12	0.08	0.28	0.11	0.28	0.12	0.17	0.09	0.25	0.29	0.19	0.21	0.07	0.25	0.03	0.24	0.08	0.07	0.12	0.16	0.08	0.29	0.29	0.29	0.25	0.24	0.15	0.05	0.03	0.32	0.13	0.23	0.45	0.38	0.32	0.02	0.11	0.03	0.01	0.07	0.15	0.37	0.4	0	0.22	0.32	0.09	1.18
EBF1	0.6	2.72	0.08	1.62	0.44	0.95	0.94	0.61	0.3	0.64	0.41	1.31	0.5	1	0.36	0.85	1.13	0.44	2.47	0.47	0.45	1.15	1.07	3.09	2.49	1.16	5.36	0.33	0.68	3.33	0.6	0.41	0.3	2.55	0.61	1.56	1.43	0.58	0.29	1.15	0.58	0.4	0.87	1.37	1.1	1.77	1.17	0.53	4.37
CTB-167B5.2	0.02	0	0.03	0	0.01	0	0.13	0.11	0	0.26	0	0.1	0	0.01	0.04	0.02	0.2	0.1	0.18	0.12	0.06	0.01	0.18	0.55	0.06	0.03	0.06	0	0	0	0.01	0.23	0.05	0.12	0	0.06	0.04	0	0.05	0	0	0	0.04	0.07	0.06	0.01	0.23	0	0.1
STEAP4	0.12	0.48	0.23	0.02	0.07	0.1	0.37	0.18	0.13	0.48	0.03	0.21	0	0.03	0.15	0.16	0.44	0.16	0.54	0.72	0.41	0.03	0.46	5.38	0.32	0.11	0.12	0.07	0.01	0.8	0.14	0.55	0.38	0.17	0.08	0.23	0.04	0.08	0.08	0.02	0.12	0.05	0.07	0.44	0.11	0.18	0.85	0.01	0.2
CYP4F3	0.18	0.01	0	0.02	1.18	0.24	0.09	0.19	0.15	0.66	0.06	0.19	0.06	0.66	0.2	0.17	0.44	0.9	0.39	1.69	0.83	0.63	0.18	2.02	0.31	1.56	0.02	0.04	0	0.07	1.62	0.03	0	0.03	0	1.39	0	0.14	0.04	0.02	0.02	0.24	0.71	0.04	0.03	0.1	2.48	0.01	0.21
PI3	0	0	0	0.52	0.1	0.1	0.11	0.64	0.12	0.44	0.45	7.25	0	9.49	0.11	0.65	0	1.75	0.12	0.76	0	0.11	0.11	31.38	73.3	0.89	0.5	0.1	0	0	0.26	0	0	0.09	49.69	12.17	0.56	0.33	0	0.1	0	0.21	0.7	0	0	586.75	6.33	0.25	0.12
KLRC4-KLRK1	0.85	0.53	3.98	0.13	0.27	0.13	5.31	8.41	3.2	0.25	0.04	0.55	0	0.18	2.58	0.24	5.38	0.18	1.22	0.2	0.91	2.96	0.29	0.54	0.16	0.32	55.03	0.05	0	0.74	0	1.32	1.27	5.35	0.2	1.43	0.29	2.75	0.74	0.58	0.48	0	0	52.27	1.46	0.19	0	1.03	0
KLRC4	0.37	4.28	1.23	0.85	0.48	0.25	4.87	12.84	2.47	0	0	1	1.55	1.04	3.22	0.44	7.51	0	1.57	0.3	1.54	5.36	0.73	0.22	1.1	0	31.18	1.51	0	4.3	0.09	0.99	1.04	7.69	0.44	1.36	3.72	5.02	0.45	1.25	2.05	0.35	0.29	75.71	2.68	0	0	0.34	0
KLRC2	11.79	21.12	6.75	17.58	4.65	1.24	61.06	93.22	21.1	0.18	1.35	44.19	1.44	0.33	33.58	2.75	48.1	1.63	17.64	0.45	2.34	84.35	3.33	0.56	3.11	0.35	42.99	20.45	0	30.64	0.86	3.65	3.59	45.29	1.7	0.5	106.36	0.29	3.03	47.65	80.67	13.05	6.33	501.09	36.94	0.35	0.36	0.79	0.11
KLRC3	0.81	4.35	0.92	2.4	0	0.75	10.85	13.86	3.45	0	0	1.14	0	0.89	3.29	1.55	5.92	0.49	5.28	0.82	0.21	6.05	1.28	0.35	0.25	0.89	6.21	0.13	0	3.8	0.23	0.58	0	11.12	1.17	0.66	6.72	4.93	0.25	1.54	8.25	5.23	1.22	86.98	4.96	0	0	0	0.13
CKAP2	4.2	5.26	1.07	4.98	6.45	5.16	9.48	6.12	5.13	0.09	2.21	4.13	1.15	7.53	5.49	2.5	16.74	2.19	6.51	2.49	0.46	7.48	6.91	4.41	21.51	5.32	11.29	2.15	0.43	7.17	7.53	0.36	0.06	65.33	8.85	14.04	6.29	6.61	0.58	2.93	5.83	0.96	2.13	31.5	1.98	8.86	4.9	0.83	8.78
BMS1P20	0.55	0.6	0.86	1.63	0.5	2.74	1.95	4.12	1.37	0.76	0.43	1.04	0.07	2.29	1.26	0.26	3.13	0.31	1.33	0.7	0.78	4.21	2.34	2.29	2.62	0.75	3.47	0.16	0.65	0.96	2.12	2	1.7	5.63	1.9	2.57	0.52	2.02	0.68	0.52	1.21	0	0.09	5.45	1.02	2.92	1.15	0.55	0.76
RALGPS2	1.07	0.62	1.17	0.76	0.65	3.24	1.92	10.27	0.97	0.34	0.2	1.6	0.1	3.3	2.47	1.33	1.91	0.42	1.18	0.55	1.18	0.81	3.72	3.58	2.37	1	11.09	0.68	0.24	2.65	1.73	1.21	0.83	2.45	2.09	4.42	0.81	1.66	1.8	1.03	0.33	0.07	0.45	7.26	1.43	1.65	0.25	1.82	1.74
MEGF9	10	8.89	1.29	9.3	4.4	22.41	13.83	17.02	11.93	1.86	4.9	6.74	1.87	13.98	14.79	9.81	11.63	7.97	15.38	12.52	1.8	10.13	14.25	12.28	9.53	4.2	20.12	2.51	0.26	7.92	6.46	2.22	1.3	14.11	5.94	13.08	4.01	7.06	1.25	4.4	3.22	1.81	5.63	11.52	5.32	4.92	5.95	1.46	8.15
ABHD5	1.89	4.56	0.63	5.88	2.77	4.56	6	12.77	2.98	2.06	0.78	7.98	2.4	9.58	5.55	1.89	11.57	7.27	14.01	3.88	1.53	7.01	15.38	10.05	16.94	4.04	9.2	1.17	0.52	6.19	5.54	1.69	2.67	8.11	8.64	9.8	4.6	6.9	1.16	2.16	2.7	2.71	2.83	2.61	4.79	10.13	3.85	1.75	3.78
PLXNC1	2.35	4.3	0.92	3.2	3.13	6.55	5.07	4.62	3.72	1.81	1.84	3.57	0.92	5.21	2.63	2.35	10.83	3.06	3.7	2.89	1.51	1.46	3	7.51	3.45	5.59	4.87	1.35	4.51	3.01	6.57	1.02	0.76	4.02	2.81	6.44	2.71	2.77	0.48	2.03	3.7	0.57	1.16	4.3	1.22	1.81	2.18	1.12	6.61
NHSL2	0.08	0.07	0.15	0.13	0.19	1.42	0.19	0.45	0.12	0.59	0.08	0.2	0.02	0.28	0.33	0.13	0.19	0.15	0.15	0.24	0.08	0.16	0.21	0.75	0.52	0.45	0.66	0.13	0.32	0.07	0.11	0.85	0.35	0.5	0.58	0.72	0.05	0.08	0.37	0.05	0	0.01	0.11	0.11	0.18	0.08	0.08	0.75	0.35
SLC12A6	0.71	1.01	4.04	1.74	0.77	10.17	4.31	12.13	1.97	2.5	0.32	0.83	0.41	11.04	3.23	1.59	7.03	0.62	2.98	1.08	5.05	3.19	5.36	7.25	4.75	0.66	9.11	0.38	1.7	1.96	1.33	5.62	3.02	8.44	2.44	9.54	0.83	5.6	2.03	0.22	0.45	0.16	0.28	7.89	1.18	3.07	0.84	2.96	0.92
LRRC4	9.52	12.91	2.82	6.53	7.52	19.58	20.83	19.61	15.06	1.88	8.44	3.21	1.88	18.04	12.84	9.92	38.24	1.82	7.31	4.1	6.44	17	7.44	3.56	5.55	1.95	5.29	3.55	1.38	11.22	7.44	12.69	4.67	19.79	2.24	8.18	7	18.78	3.6	10.44	9.8	2.1	3.91	15.21	7.38	1.21	1.79	4.65	5.69
KIF13A	9.54	11.22	2.73	10.06	9.45	10.25	18.13	19.87	8.38	2.36	4.58	9.14	5.49	11.91	14.67	9.39	22.28	9.18	16.88	9.71	8.34	30.71	12.93	10.83	9.6	3.83	29.61	7.29	14.16	26.12	10.48	14.68	2.59	20.81	9.89	16.15	11.83	13.56	3.29	11.47	5.46	5.54	6.28	6.86	8.75	15.99	9.26	2.95	10.51
TECPR2	9.79	3.11	7.79	15.99	7.93	16.58	5.82	22.79	9.64	12.51	6.73	11.41	5.38	9.77	10.81	7.56	10.49	7.51	13.08	12.98	8.01	8.76	19.79	15.82	13.78	5.79	13.05	4.65	4.66	5.28	13.04	7.83	10.62	9.78	12.51	11.27	5.26	20.07	9.03	6.14	6.88	3.92	5.22	4.57	15.47	6.29	11.51	8.45	8.48
CD22	26.41	2.87	0.91	9.61	2.91	18.41	1.9	13.53	25.14	3.34	9.53	4.43	6.93	20.22	1.84	23.9	4.08	36.92	20.49	42.53	0	0.26	16.85	3.09	0.42	3.62	1.91	3.15	1.34	5.34	0.48	0.82	0.2	0.83	0.52	17.23	6.78	5.03	0.85	0.71	0.61	8.94	8.85	0.29	19.93	1.29	0.6	0.54	0.75
DOCK5	4.64	0.48	0.14	2.12	0.59	9.88	1.25	5.1	7.49	4.86	2.04	2.52	1.67	6.28	0.47	5.21	1.62	6.96	11.35	8.39	0.83	0.06	16.83	4.8	1.38	3.68	3.26	0.65	1.34	0.94	0.32	0.63	0.03	0.61	1.54	5.91	1.15	1.71	0.92	0.38	0.2	1.84	1.1	0.31	2.57	1.86	0.72	1.59	0.11
BEST1	18.41	13.3	9.38	14.16	16.08	13.48	30.41	10.36	11.05	12.1	8.48	20.82	16.56	21.36	18.74	10.33	10.85	39.54	24.38	31.95	2.22	11.95	10.63	14.04	5.42	5.3	18.22	9.43	4.1	6.03	12.62	9.4	6.47	2.81	7.34	17.2	13.2	8.64	6.39	12.1	8.9	19.94	19.2	5.22	10.32	8.42	7.88	4.89	9.51
THEMIS	0.71	0.05	0.02	0	0.04	2.24	0.15	0.61	1.82	0.15	0.79	0.12	0	1.56	0.06	0.34	0.05	0.29	0.16	0.69	0.02	0.01	0.45	0.33	0.13	0.12	0.18	0.07	0.12	0.04	0.02	0	0	0.08	0.09	1.04	0.09	0.02	0	0.1	0.02	0.01	0.22	0.02	0.07	0.08	0.04	0.13	0.01
SLC26A8	2.02	0.53	0	0.09	1.15	2.66	0.48	0.28	2.42	0.03	0.66	0.06	0.16	0.83	1.03	2.23	0.1	0.02	0.11	0.39	0.04	0.05	0.32	0.61	0.17	0.06	0	0.16	0.03	0.17	0.13	0.06	0.04	0.08	0.19	0.17	0.04	0.09	0.05	0.17	0.27	0.02	0.21	0.22	0.15	0.13	0.12	0.05	0.09
ARHGAP26	4.81	1.76	0.74	3.32	3.28	18.92	2.13	5.35	8.09	6.3	5.33	4.34	2.23	8.06	4.64	7.45	5.65	2.06	2.95	2.46	6.61	0.69	4.26	5.39	5.29	4.83	5.57	1.71	7.15	2.45	3.44	1.3	1.5	5.66	4.92	8.26	1.72	1.79	3	1.51	1.19	1.96	4.08	2.06	1.54	3.89	3.58	3.49	1.75
REPS2	5.79	2.41	1.02	1	2.48	19.24	4.53	7.38	8.49	0.51	6.3	1.13	4.04	9.48	1.47	4.72	11.43	2.61	5.15	4.11	7.8	4.31	5.3	1.69	1.08	1.18	1.13	12.47	0.41	6.4	0.41	6.87	1.15	5.26	0.81	2.04	5.27	3.65	2.34	4.98	2.98	4.5	3.8	7	5.27	0.58	0.59	1.59	1.01
NFE4	0.04	0	0	0	0.5	0	0	0	0.05	0	0	0.26	0	0	0.23	0.05	0.09	0.13	0.04	0.04	0	0.04	0.04	0.04	0.05	0.05	0	0.11	0	0	0.11	0	0	0	0	0	0.17	0.08	0	0.04	0.04	0	0.03	0.23	0	0.13	1.55	0	0.09
[truncated: 644 more columns]

## Sheet: TCGA immune related metagene
gene_name	TCGA-E1-5319-01	TCGA-HT-7693-01	TCGA-HT-8108-01	TCGA-S9-A7J2-01	TCGA-FG-A6J3-01	TCGA-FG-6688-01	TCGA-S9-A6TX-01	TCGA-VM-A8C8-01	TCGA-HT-A74L-01	TCGA-DU-A5TS-01	TCGA-DB-A4XA-01	TCGA-HT-A4DV-01	TCGA-TQ-A7RP-01	TCGA-E1-5311-01	TCGA-E1-A7YI-01	TCGA-E1-5305-01	TCGA-F6-A8O4-01	TCGA-HT-8113-01	TCGA-DH-A66G-01	TCGA-HT-7620-01	TCGA-P5-A731-01	TCGA-HT-7480-01	TCGA-HT-7689-01	TCGA-HT-8109-01	TCGA-E1-A7YE-01	TCGA-S9-A7R1-01	TCGA-FG-A710-01	TCGA-S9-A7J0-01	TCGA-DU-A6S6-01	TCGA-DU-7302-01	TCGA-QH-A6CU-01	TCGA-HW-7486-01	TCGA-FG-7634-01	TCGA-DU-6404-01	TCGA-DU-6407-02	TCGA-DU-6407-01	TCGA-P5-A735-01	TCGA-HT-8010-01	TCGA-P5-A5F1-01	TCGA-VM-A8CF-01	TCGA-DU-6542-01	TCGA-FG-7638-01	TCGA-VW-A8FI-01	TCGA-DH-5143-01	TCGA-DU-A7TI-01	TCGA-DU-8165-01	TCGA-CS-5393-01	TCGA-DU-7011-01	TCGA-TM-A84Q-01
ABCB4	6.8908	6.9855	5.236	5.2021	5.9357	5.3681	6.074	4.9354	4.8002	5.1078	5.4974	4.8972	5.4901	6.0875	8.6929	5.4586	4.6594	3.6049	4.48	5.8555	5.6843	4.6004	4.3018	4.9385	7.2105	4.6662	6.169	4.8794	3.5862	4.4901	4.7028	4.8965	6.9794	7.4518	4.8903	5.4656	3.7696	4.7304	5.1582	5.1596	5.6467	5.0857	6.3159	4.2151	5.2039	6.3524	6.2866	6.3226	5.942
ABHD5	10.2909	9.7206	9.8105	9.6924	8.965	9.867	9.6115	9.0346	9.8074	9.4961	9.8357	9.2822	9.8394	9.5597	9.0104	9.9346	9.3415	8.5959	9.4388	9.4461	9.3291	9.5865	9.6688	9.558	10.1647	9.795	9.3138	8.3596	8.6045	9.5621	9.6856	9.9708	9.9802	9.4994	9.35145	9.5809	9.1657	9.4601	9.4058	9.0674	9.0037	10.2031	8.86	9.523	9.3058	10.2538	9.3687	9.9371	9.8158
ABTB1	7.6796	8.7725	8.1818	7.3814	9.9827	8.9988	8.1165	8.0628	7.6978	9.4133	8.7334	10.0523	9.1448	9.195	8.8219	8.6561	9.1714	10.8125	8.1792	9.0076	8.5867	8.5883	8.6165	8.7779	7.69	8.3389	8.6261	8.5113	9.8045	8.665	9.1944	8.7539	7.6768	7.7131	8.1232	8.0274	8.3469	9.6969	8.7775	10.4833	8.1596	8.9823	9.1506	8.3794	8.2061	8.6694	8.5647	8.5293	7.9489
ADAP2	7.5862	8.4315	8.7928	7.0071	9.5855	8.6687	6.9953	8.5036	7.7403	8.0439	7.9041	7.3309	7.4836	6.9457	7.1149	7.348	7.3373	6.439	7.5913	8.1574	7.7034	7.4976	8.7296	7.8719	8.8467	5.5761	8.8101	7.4963	6.8743	6.6016	8.4184	8.3882	8.9366	7.5717	8.3663	7.8225	8.5485	8.0543	8.3099	9.0408	8.6734	6.9151	7.7558	8.576	8.3997	9.0475	9.0497	9.1636	8.5955
ALPL	9.3942	8.3423	9.0395	9.2213	8.5632	10.2123	10.2644	7.4805	9.0232	9.4067	10.0657	9.7255	8.4129	8.4773	7.4782	9.1994	8.8634	8.9091	8.7968	9.0555	8.9122	9.717	7.7097	8.6304	7.6534	9.3551	10.4116	9.6554	10.276	9.3674	8.9256	9.9151	9.0592	7.6901	7.9913	9.7001	8.7979	8.817	8.8429	7.7363	7.8779	9.3704	8.8637	8.4886	9.1357	6.9068	8.8447	9.5751	7.3546
ARHGAP26	10.1125	10.6636	9.7459	9.5398	7.9953	10.2592	8.6717	9.486	10.5952	8.7505	9.2436	9.8805	10.6981	10.851	9.016	10.1389	9.7382	11.602	10.4268	9.5683	10.0161	10.233	9.2234	10.8098	9.5595	10.2752	9.4366	8.4923	10.3429	10.9911	9.9454	9.6971	9.5942	10.4264	8.78185	9.442	8.6531	10.7749	9.9894	9.2467	9.7694	10.0128	9.5759	9.7104	9.7078	9.1851	9.9112	9.6648	8.8762
BANK1	2.7274	0.454	2.7258	0.4657	2.8864	3.5511	1.3998	1.3549	0.427	1.7992	2.7053	2.7225	7.0495	2.1363	1.5776	2.8232	3.9478	4.5986	4.0956	3.3901	2.5522	3.0442	2.7628	4.0509	1.8403	1.621	1.4627	1.1878	2.9452	2.9665	2.1173	2.187	2.9888	2.7641	2.6702	1.1229	0	3.8276	0.994	1.328	2.0771	2.6332	4.0439	2.3541	2.6433	6.4973	3.5721	3.0921	2.0455
BEST1	10.245	8.5416	8.6932	8.78	8.1361	9.7573	10.1815	9.397	9.4691	8.6696	9.2594	10.5112	10.3783	9.0854	8.6768	8.2041	6.8921	8.954	7.9138	10.8745	8.8051	9.5369	9.3326	9.9637	10.1027	8.1305	8.4551	7.9126	9.4252	7.8002	10.9971	9.8758	8.7712	5.8878	8.3138	8.3715	8.0102	9.6625	8.8996	8.2874	9.2333	8.6106	8.4087	7.3903	7.7764	7.2036	8.9474	7.7162	7.7444
BTNL8	1.5888	2.7107	0.4588	0.4657	1.8735	0	2.0967	0.6034	2.0354	1.7992	0.6343	0.848	2.5262	2.1363	1.4082	1.4523	1.2091	2.564	0.5211	2.229	1.2183	2.2093	0.4227	0.455	1.7041	2.365	0.4342	1.1878	0.9689	1.0161	1.0793	1.2759	1.4906	1.4088	0.6463	0.4778	1.4454	0.5117	1.577	2.4677	0	0.5197	1.1322	1.9968	0.5234	0	0.8535	1.7041	1.0305
CA4	8.2336	3.7227	7.9481	7.2539	6.63	7.3933	8.7452	7.4972	7.2946	8.6825	9.1217	8.4204	11.7439	8.729	7.0552	7.4338	7.9711	8.1598	7.6518	7.4545	8.2266	7.62	5.4334	8.7396	5.7695	7.6936	7.6899	5.8547	8.1098	7.7067	5.7808	7.6206	6.6122	5.9662	4.39945	7.2002	5.7198	8.6063	7.4185	8.1737	5.79	8.1876	6.71	7.7014	7.5491	6.3656	7.7253	7.8749	5.1175
CD160	2.9685	5.0518	4.3014	4.9047	5.4115	3.5511	3.9771	5.3931	4.5475	5.2556	4.3453	4.6439	4.325	3.484	3.6528	3.2753	5.3111	5.759	4.3629	3.825	4.9982	4.0092	3.8696	4.1745	4.3243	5.4618	4.6574	4.696	4.6675	3.8372	4.6397	3.3561	3.2851	3.832	4.1603	3.3263	4.7469	4.945	3.6893	6.6647	3.836	3.7161	5.1032	3.3712	4.9623	4.1612	3.9935	3.8629	4.6227
CD19	0	0.454	1.522	1.5385	1.0466	1.5103	0.8634	0.6034	1.0237	1.5161	0.6343	0.848	1.5013	0	1.4082	1.4523	1.2091	0.5328	1.2048	0	0	0.6818	1.2398	0.455	1.1956	1.0271	1.6358	0.9697	1.2846	0	0.6383	1.4734	1.4906	3.7456	2.3813	1.9062	0	1.1873	0.5809	1.328	1.1423	0.901	0	0.4583	1.672	1.7015	1.3862	2.3618	2.5524
CD1A	0	0	0	0	0	0.4539	0.4954	0	0	0	0	0	0	0	0	0.5201	0.4093	0	1.2048	0	0	0	0	0	0	0	1.0382	3.267	0	0	0	0	2.6848	1.9102	0.58865	0	0	0	0	0.8117	0.488	1.2023	0	0	0	1.0882	0.489	1.8618	0
CD1B	0	0	0.4588	0	1.0466	0	0	0	0	0	0	0	0.4502	0.3882	0	0	0	0	0	0	0	0	0	0.455	0.7183	0	0.4342	0	0	0	0	0	0	0	0.31485	0	0	0	0	0	0	0	0	0	0	0.4599	0	0.8097	0
CD1E	1.1406	1.5104	1.0862	0	0	2.1135	0.8634	0	0	0	0.6343	0.848	0	0.3882	0.4123	0.9016	0	0.5328	3.278	0	0.5284	0	0	0	0.9766	0	2.3827	1.5444	0.5643	0.4231	0	0	3.0945	1.4088	0.44825	0	0	0	0.5809	0	1.9325	2.0128	0.6744	0	0.9066	4.0674	0.8535	3.7053	1.4531
CD22	6.9483	3.1318	4.4814	3.2873	6.8525	8.5255	8.6498	7.709	5.5378	9.4849	7.7535	10.0193	9.3928	3.1242	5.2117	4.5323	5.358	7.7687	3.278	10.0627	5.0569	6.4593	8.0094	7.7024	4.9543	2.365	3.7703	5.8862	5.0887	4.2783	8.9743	8.5999	6.407	2.8215	6.31575	4.2225	6.5379	7.2207	5.7695	8.3742	6.1172	6.1372	7.5279	3.6543	5.396	6.123	6.9023	5.0766	5.5509
CD28	5.4048	1.3098	2.1274	2.376	3.4048	2.1135	2.0967	2.8543	1.4446	1.1636	3.9918	0.848	1.3015	0.6938	2.5758	1.6647	2.4833	3.1032	3.5699	0	4.3232	0.6818	0.4227	1.8463	4.2529	2.5035	2.2821	0.9697	1.7628	0.7499	2.1173	2.187	3.193	1.6812	2.53705	1.9062	0	1.8296	1.3147	0.8117	2.329	0.5197	2.6698	1.9968	1.2091	4.8279	1.1443	3.4805	2.3704
CD3D	1.3821	2.79	2.4574	0	6.1238	1.8432	1.3998	0	0	0	2.1087	0.848	1.0694	0.3882	1.2161	2.1612	0.9883	2.1933	3.1425	0	0.9143	0.3807	0	1.3123	2.5457	0.603	2.4767	0	0.5643	0.4231	0.6383	1.6472	2.1105	2.5084	1.7782	0	0.6549	1.1873	2.6903	1.328	1.1423	2.2936	4.1446	0.8055	0	5.1962	0.489	1.527	2.4643
CD3G	1.1406	1.3098	0.4588	0.4657	0.6162	2.1135	0	0.6034	0	0	0.6343	0	0.4502	1.347	1.2161	0.9016	0.4093	0.921	1.4542	0.6106	0	0.6818	0	1.3123	0.7183	0	0.4342	0	0	0	0	0.4387	1.8933	2.3612	0.31485	0	0	0.5117	0.994	0	1.1423	1.4513	0.6744	0	0.5234	3.7827	0.489	1.0902	1.2572
CD5	2.7274	2.6268	1.8562	0.4657	3.9927	3.6816	1.1564	2.8543	1.2494	1.1636	3.0318	2.8875	3.7496	1.9179	1.5776	1.2031	1.7206	3.9349	3.8992	2.057	3.0137	2.0074	1.0153	3.1354	7.037	1.3543	3.7703	1.5444	2.4082	3.0281	0	1.8022	3.6741	3.775	2.1338	1.1229	1.9532	1.8296	3.1592	1.7075	2.0771	2.0128	3.2239	1.3194	2.6433	5.3634	1.7743	3.5284	3.1122
CD6	3.4112	3.2486	3.1476	1.0996	5.9231	5.4917	2.5646	3.2185	0	3.9318	4.8384	4.4463	4.6324	3.3594	2.7276	2.9902	3.6789	5.8287	3.981	2.5215	4.5028	3.0961	2.0228	4.3683	2.1854	3.6933	4.4412	3.3597	5.5384	4.2268	2.587	2.2954	4.4472	4.2427	2.80925	2.1807	1.1037	3.5415	4.3461	6.2292	3.4675	4.0913	5.246	3.6108	3.4088	5.8406	3.6668	4.2811	3.3764
CD79A	2.0748	2.5378	3.2072	1.7163	1.8735	2.6267	2.6612	2.3657	1.77	3.0774	2.8225	3.1699	1.9744	1.6605	1.8665	0.9016	2.204	2.9449	1.852	2.3827	2.3163	2.4675	2.0228	1.3123	0.7183	2.2118	2.3827	1.3771	1.9532	1.2408	1.9193	1.6472	1.1418	2.4366	2.86375	2.05	2.6253	1.6456	2.5749	3.2185	1.7718	1.4513	2.528	2.551	2.9183	1.5245	2.8983	3.2142	2.2701
CD79B	2.6371	3.7227	2.6418	1.7163	4.9714	2.5376	1.7899	1.6216	0.427	2.7182	2.5776	3.2928	2.9924	1.6605	2.107	2.9091	1.9825	3.4949	1.6668	0.6106	3.8788	1.4918	1.8966	2.3445	1.9647	2.6298	3.2372	1.1878	1.5434	0.4231	3.3868	2.7411	2.5426	3.8038	2.62935	1.5671	1.4454	1.8296	3.5739	4.1388	0.8519	0.5197	3.8187	2.126	1.672	4.6013	2.9743	2.8119	2.3704
CD8A	3.8733	4.4401	3.0202	3.447	6.5584	3.9466	2.5646	2.2125	1.2494	2.9673	4.8384	4.5484	5.4423	4.1435	5.2869	3.0669	4.4151	5.759	5.2958	3.3901	4.5849	3.1462	2.2463	5.6949	4.1254	4.0044	4.0709	2.2732	5.0476	4.4901	2.9407	3.3051	2.8142	5.1823	3.4089	1.1229	3.0821	5.1492	4.6323	2.6524	3.6169	4.264	5.1764	3.7375	4.1389	6.7844	4.1656	4.733	3.7563
CD8B	5.2151	1.6864	2.246	2.9024	4.9467	2.2318	4.0141	1.8466	1.2494	2.9673	4.3055	3.0356	3.6688	2.9038	1.9918	3.9781	2.0975	2.564	2.9117	3.3901	2.439	2.4675	2.6103	2.6303	0.9766	2.6298	3.5282	0.9697	2.6475	2.9022	2.7148	4.1166	1.1418	2.8767	1.7163	2.05	1.7215	3.6916	3.8468	3.2185	2.329	3.274	3.027	2.8789	1.8575	3.9671	4.0992	3.8997	1.4531
CEACAM3	0	0.7987	1.3204	0.4657	0	0.4539	0	0	0	0	0	0	0	0.6938	0	0.5201	0	0	1.2048	0	0.9143	0	0	0.455	0	1.0271	0.7677	0	0	0	0	0	0	0.6338	0.17445	0	0	1.1873	0	0	0	0	0	0	0.5234	0.808	0.489	0.4609	0
CKAP2	9.2617	8.7367	9.7622	8.3402	7.3533	8.4174	8.146	8.7216	9.7164	8.8313	8.7649	7.7401	8.137	9.334	10.06	10.0513	8.2055	8.4095	9.1702	8.7138	8.5633	8.757	8.2184	9.1028	9.1992	8.3754	8.8512	11.0287	8.5261	9.6741	7.2514	8.4787	9.7784	10.3305	9.42625	8.75	9.2279	8.122	7.4268	6.5414	9.4254	8.8326	9.8104	8.7108	8.9182	10.831	9.065	9.1242	9.3208
CLEC10A	2.5408	2.6268	2.4574	0.4657	3.6693	0.7986	3.9771	0.6034	0.7559	0.6961	4.1347	2.0704	0	0.9458	1.2161	2.6344	4.522	0.5328	4.6645	0.6106	1.4694	0.6818	1.2398	0.8004	2.6969	2.0404	3.4376	1.9543	1.9532	2.0241	1.0793	1.4734	5.0433	1.9102	2.8655	0.8361	0	0.8887	2.5749	3.624	3.836	2.5286	0.6744	0	2.7409	6.0266	2.0799	6.7585	3.5144
CLEC7A	4.8435	6.9557	8.2203	3.6357	6.329	7.6135	4.8302	7.2141	7.0874	6.7335	6.7857	6.5759	7.5243	3.8967	5.7262	6.2498	4.347	5.2676	8.7783	7.4588	6.4024	4.1872	6.0816	6.1133	8.6842	5.0061	7.8456	6.3602	3.5275	4.6157	6.9146	5.2052	6.6689	6.3151	6.6428	4.3667	5.3034	6.6528	6.9767	7.6137	6.7339	4.1974	7.2959	6.3267	8.7787	8.2618	6.6359	7.1319	7.1615
CLIC2	6.3095	7.091	6.1498	5.7019	7.0218	6.8158	5.2273	6.1306	5.8875	7.166	6.6336	5.6611	6.5826	5.9927	8.4647	7.0875	5.621	6.3069	6.7434	5.3404	6.6321	5.6243	7.6717	6.4311	8.3163	5.9716	6.8865	6.0482	5.0476	6.054	6.1856	5.3999	6.3967	6.2381	6.91155	6.2773	4.4761	6.9297	7.6064	7.19	7.4028	5.864	6.6514	5.9873	6.3787	7.8072	6.5138	7.2755	6.282
CLLU1	0.4871	0	0.4588	0	0	0	0.4954	1.8466	0.427	0	0	0	0	0	0	0	0	0	0	0	0	0.3807	0.4227	0	1.5927	0	0	0	0	0	0	0	0.9298	0	0.17445	0.4778	0	0	2.7971	2.816	0	0	0	0	1.2091	0	0	0	0
CMTM2	1.5888	3.8013	3.424	1.7163	3.6076	2.5376	1.9515	2.8543	1.77	3.6759	1.682	2.0704	3.7098	2.1363	2.4934	2.4171	3.3481	3.1764	1.6668	0.6106	3.3629	2.1119	2.2463	2.2352	3.9254	1.8459	1.9298	3.4885	3.4024	2.4412	2.4468	1.8022	1.8933	2.9812	4.98975	2.8643	3.0821	2.1395	2.8965	4.419	1.9325	1.2023	4.5635	2.9505	2.8323	2.2491	3.4708	3.027	2.3704
CPNE5	10.727	10.2693	9.6664	11.2731	6.329	7.3416	10.668	8.3467	10.4944	10.6243	10.9902	11.5342	7.1004	11.672	9.6608	10.9145	10.2997	11.4174	11.1513	10.0599	10.2479	12.1068	7.9864	11.2752	9.7548	11.5364	11.7345	8.6019	11.5772	11.7394	10.6725	10.6116	9.8584	7.6785	8.37295	9.6579	9.4715	11.3318	9.7235	8.0227	9.0228	11.3452	9.9715	10.5946	10.8423	5.3634	11.0182	9.4173	9.4824
CR2	0	0	0	0.4657	2.3958	0.7986	0	1.0276	0	1.1636	0	0.848	0.4502	0.3882	0	0.9016	0.7277	0.921	0.5211	1.3677	1.2183	0.9306	0.7492	0.455	0	1.3543	0	0.4	0.5643	1.0161	0.6383	0.4387	0.681	0	0	0.8361	0	1.1873	0.5809	0.8117	0.488	0	0	0.4583	0	2.0011	0.489	0.8097	0
CSF1R	9.7231	11.9487	13.0003	10.725	11.5235	12.3201	10.9062	12.4009	12.0318	11.9635	10.4372	11.4074	11.5168	10.2933	10.5057	11.6727	10.9503	9.8255	11.9572	12.1402	11.3107	10.8475	12.2271	11.817	13.0673	9.8431	12.125	10.4357	9.8328	10.1729	11.907	11.9251	12.2464	10.9132	11.9023	12.0028	12.44	11.8786	10.9763	12.2685	12.7635	10.4956	10.359	12.6495	12.5092	12.2969	13.219	13.5267	12.1729
CSF3R	6.7034	8.9513	9.3084	7.1022	8.5072	9.4891	7.4789	8.6581	8.5307	8.8254	7.9975	8.3192	8.3316	6.5725	8.0623	7.7099	7.0393	7.3579	8.531	8.6471	7.8572	7.2279	8.2814	7.8349	9.6999	6.4017	8.6937	7.9029	6.4693	6.7956	8.5527	7.7477	8.5888	7.8913	8.09035	7.9332	8.5104	8.2221	8.0433	9.717	9.0733	6.8731	8.9019	8.3582	9.1256	8.9259	9.1617	8.9616	8.8676
CTLA4	1.1406	1.0768	2.6418	0	3.6693	2.7898	1.1564	1.6216	1.4446	2.0357	1.682	1.3785	1.5013	1.795	2.7979	1.4523	2.0975	1.6931	3.8992	1.6358	0	3.0961	2.2463	1.3123	3.4166	1.8459	2.3827	1.9543	0.9689	1.0161	2.4468	2.3963	2.1105	3.1699	2.1347	0	3.4284	1.9928	1.3147	3.331	2.329	3.1384	3.8187	0.8055	3.7273	3.7428	2.0799	3.4805	2.9268
CXCR1	1.9302	4.7084	4.805	1.8746	0	2.7106	1.9515	1.6216	1.0237	1.5161	0.6343	2.0704	3.1194	4.1181	2.2138	4.1643	1.4005	5.5411	1.6668	2.057	3.5379	0.6818	1.2398	2.7935	1.9647	3.1349	1.7902	0.7128	0	4.0599	0.6383	1.9422	2.006	3.0308	0.7547	0.8361	0	3.0422	0	1.7075	0	0.901	2.528	1.0852	3.0762	3.151	4.5604	2.8119	1.6255
CXCR2	2.6371	5.261	5.6233	3.1701	3.7285	4.2844	2.3496	4.1389	3.3643	2.8481	2.7053	2.5361	3.2911	4.2873	3.4925	4.6861	1.9825	5.84	2.9928	2.5215	4.1181	2.1119	3.5302	3.461	3.2307	3.8572	4.5316	2.9466	2.6475	4.8554	3.3868	3.7096	4.5059	3.4135	3.43055	3.5361	3.8291	2.9657	4.6032	2.4677	4.2864	1.8488	4.5267	4.3268	3.0762	4.9203	4.9093	4.0384	4.2
CYP4F3	2.4377	1.8433	3.2646	2.0172	0	6.7229	2.5646	2.6306	2.777	1.5161	3.8331	3.1699	8.5545	1.6605	2.107	0.9016	4.5626	2.9449	2.1636	4.3938	5.0947	4.3456	2.5276	4.1446	3.2795	0.603	1.7902	1.3771	3.5275	3.8024	3.3868	2.2954	2.4659	1.2505	0.7061	0.8361	1.9532	6.7126	5.3633	3.4355	1.9325	2.16	0	4.6612	5.6177	5.3097	1.7743	2.3618	1.7795
DGAT2	6.7472	8.0974	6.7952	6.5004	4.673	8.224	7.0364	7.1256	4.65	6.8388	7.2403	7.0201	5.1907	6.3393	4.3587	7.6109	7.3518	7.9201	6.3713	6.6446	5.8703	6.8363	7.6376	7.2151	2.1854	6.2026	6.5231	5.6769	7.8353	7.6806	5.8659	6.1714	7.2144	4.5279	5.22355	7.8498	7.0996	6.8888	6.148	6.827	6.8238	6.6973	6.0435	7.1905	6.7567	7.32	6.0168	6.9419	6.0367
DHX34	7.061	8.7467	8.2058	7.9777	9.114	8.5513	8.287	8.4142	7.5034	8.9698	8.0495	8.4927	8.983	7.5997	9.0932	6.8799	8.3532	7.9851	8.0852	7.9175	8.0307	7.8881	7.7097	7.4687	8.9012	7.5169	7.8975	9.6254	8.4332	7.5076	8.0904	7.5943	7.9772	8.3859	9.09735	7.9004	9.2375	7.679	8.1504	9.2141	7.9454	7.0153	9.8294	7.4062	8.679	9.1635	8.2801	7.5347	7.8217
DOCK5	9.5926	7.984	6.2526	4.3031	5.9606	9.2888	7.9733	5.5411	7.2626	7.3637	6.3893	8.6589	9.3343	6.2367	7.6872	6.9923	7.4416	7.9569	7.8279	10.9084	6.1109	7.3425	8.7388	8.581	7.3966	4.0503	5.3341	6.5492	5.5678	6.1261	7.2215	10.0387	8.1738	6.9352	7.1172	7.2569	6.6546	8.5084	6.9767	7.5395	7.9097	6.6913	6.3479	7.7117	7.1163	8.2828	8.557	7.1085	7.1188
DTX1	9.3245	9.704	9.6267	10.3796	8.2763	9.4764	10.0626	9.7816	9.4234	9.9701	10.1543	10.0315	10.459	10.0782	8.6508	8.88	10.0654	9.9329	9.5111	9.3114	10.5759	9.9114	9.175	9.4443	8.0404	10.1464	10.1121	8.7214	10.498	9.8474	10.2549	9.6633	9.453	10.3984	8.02885	9.6663	10.6327	10.543	10.2895	10.9811	9.3878	10.2821	9.6602	10.2217	9.6461	9.2874	10.006	9.5259	9.3897
EBF1	8.1299	9.1763	7.5502	6.1748	6.7129	5.0025	7.5051	9.2676	7.3104	6.8544	7.1137	6.6921	6.3628	8.2707	7.9432	7.9668	7.9805	6.7516	6.9453	7.3651	7.6973	7.6594	7.9941	7.6501	6.2753	7.1031	6.8253	8.4833	5.7585	8.6356	7.9351	6.1207	8.1326	7.316	6.20705	8.2278	8.4524	8.7271	7.9217	7.7105	6.0919	7.4396	7.795	8.8955	8.5351	7.7071	8.0513	8.2953	5.8142
EOMES	1.3821	1.6864	0	0.4657	1.6468	1.0767	0.8634	0	0	0	1.682	0.848	1.5013	0	1.2161	0.5201	0.4093	2.045	2.1636	0.6106	0.9143	0.3807	0.7492	1.6893	1.1956	1.3543	0.7677	1.6944	0.9689	0	0	1.0469	2.3849	2.1078	1.1697	0	0.6549	1.1873	1.3147	1.328	0.8519	0	2.194	1.0852	0.5234	4.8279	0.489	1.527	1.4531
FCAR	0.8506	2.7107	2.6418	3.3425	2.2418	2.9364	0	1.3549	4.689	0	0	2.0704	2.9924	1.1603	2.2138	3.4574	2.4833	3.1032	6.3406	2.057	1.6832	0	2.2463	1.079	6.8878	3.047	3.9117	1.1878	0	0.4231	3.136	2.7411	3.1446	3.5556	2.44285	1.7466	1.1037	2.3944	0.994	1.328	2.8952	0.5197	2.194	3.854	6.1312	2.9555	1.3862	3.5747	2.9913
FCGR3B	2.6371	6.602	6.1574	4.1508	3.7285	2.6267	3.3816	3.5091	2.0354	2.9673	2.8225	2.8875	3.2361	5.2499	2.9904	4.5854	4.0655	5.6858	2.7345	3.5927	4.3548	2.7525	3.8696	4.3155	5.6072	4.2988	3.29	2.1745	0.5643	3.8712	2.4468	3.9607	2.006	4.4752	3.0529	3.4865	2.4843	3.5933	1.7988	1.7075	5.4349	2.6332	3.027	2.2446	4.5151	4.7696	5.108	6.0386	4.9163
FCRL1	0.4871	0	1.0862	0	0	0	0	0	0	1.7992	0	0	0.4502	0	0	0	0.4093	1.2265	0	0	0	0	0	0	0	0	0.4342	0	0	0	0	0.4387	0.3804	0	0	0	0	0.8887	0.994	0	0	0	0	0	1.2091	0	0	0.8097	0.4304
FCRL2	0	0.454	0.4588	0	0	0.4539	0	0.6034	0	0	0	0	0	0	0.4123	0	0	1.8797	0	0	0.5284	0	0	0	0	0	0	0.4	0	0	0	0	0	0	0	0	0	1.1873	0	0.8117	0	0	0	0	0.5234	0.4599	0	0	0.4304
FCRL3	0	0.454	1.0862	0	1.3777	0.7986	0.4954	0	0	0	0	0	0.4502	0.6938	0.4123	0	0.4093	0.921	0.5211	1.0382	0.5284	0	0	1.3123	0	0	0.7677	0.4	0	0	0	0.7746	0	0.3515	0.53325	0	0	1.6456	0	0.8117	0.8519	0.5197	0	0	0.5234	2.3587	0	0.4609	0.4304
FCRL5	0.8506	1.3098	0.8063	0	0	0.4539	0	0	0	0	0	0	0.4502	0	0	0	0	1.2265	1.2048	1.0382	0.5284	0	0.4227	0.8004	0	0	0.7677	0	0	0.4231	0	0	0	0	0.31485	0	0	1.6456	0.5809	1.7075	0	0	0	0	1.2091	2.1304	0	0	0
FCRLA	5.3348	3.1318	5.645	2.5736	5.3749	4.3642	4.5054	4.8856	3.2644	4.5436	5.841	2.7225	3.1789	2.5705	7.0298	3.5133	5.6401	1.8797	4.0202	4.0709	2.439	4.2342	6.7489	3.8797	2.767	5.4954	3.2372	4.7137	2.4082	3.6925	2.7148	4.3855	4.4068	3.7157	5.83695	5.9417	3.3493	2.6109	4.1179	2.4677	6.6027	4.2311	1.1322	5.2626	5.6177	3.4276	2.4431	3.6631	4.3052
FGFBP2	3.5162	5.5837	3.4735	1.5385	6.376	9.8152	2.2287	4.6069	0.427	2.8481	2.5776	3.1699	4.1575	3.0722	0.9945	2.7319	4.4151	3.7556	5.4183	3.2372	3.4236	2.4675	5.4559	2.4462	2.9587	3.957	1.4627	2.4523	3.0322	2.69	3.6005	1.4734	2.3849	3.125	3.17315	4.0279	2.1528	3.4877	4.4479	3.4355	3.1778	2.6332	5.4367	3.8908	4.8573	2.2491	3.3617	4.793	6.1328
FLT3LG	5.7765	6.7078	7.0323	6.1672	7.9115	7.2812	7.2021	7.321	5.8449	6.7166	6.1068	6.2055	7.354	5.6105	7.2867	5.3856	6.5916	5.2165	6.3329	5.9569	6.7134	5.3097	6.4337	5.4354	6.6537	5.6071	6.6035	6.069	6.3726	3.9044	7.0661	6.0451	6.3006	5.2674	7.0183	6.423	7.638	5.8486	7.5311	8.0269	6.7008	5.4429	8.3239	6.7837	7.0888	6.2494	6.264	6.6163	7.0024
FPR1	5.6437	9.1428	7.9261	7.2718	10.2015	9.2896	6.3231	8.4891	8.9346	7.6033	5.632	7.1558	8.0096	6.6003	8.4153	8.4205	6.9193	6.8387	10.2092	7.7582	8.0404	6.2969	8.7284	6.6965	11.7071	5.9835	9.1495	6.4786	4.6945	6.0012	7.6374	8.3867	10.2122	8.6672	8.84785	8.3509	7.3938	7.1228	7.2781	8.7882	9.5367	6.3743	7.7073	8.5154	10.5717	8.6055	7.9133	10.0084	9.9782
FPR3	7.248	8.1491	6.3813	5.217	7.53	6.9641	5.4191	6.33	5.2022	5.9774	7.6343	5.3291	4.0339	4.4592	6.1046	4.6367	4.1743	0.921	7.2557	2.057	6.1829	3.9256	4.3265	3.5088	8.7189	4.6364	8.6665	6.6673	2.5328	5.0755	5.1723	6.0137	8.1091	6.2007	7.9842	6.8239	1.4454	3.7384	7.3456	8.3808	8.6154	4.5576	5.1524	6.4916	5.9077	8.3424	2.9743	6.6706	6.3202
GNLY	1.9302	3.4079	3.1476	0.8172	5.7338	6.7627	2.6612	1.6216	0.427	2.8481	3.5225	2.5361	3.8261	3.0722	3.9897	3.8097	3.6415	3.7556	5.1794	3.0663	4.3856	1.3278	4.8194	1.6893	4.6734	2.0404	3.5282	3.8498	0.9689	1.0161	1.6897	2.8869	6.1677	4.4205	3.65085	1.5671	6.7606	1.9928	4.2365	2.816	4.7418	5.0293	8.0204	0.4583	2.9183	5.2398	2.0799	5.0766	5.4398
HAL	0.8506	0.7987	2.1274	0.8172	0	0.4539	1.608	0.6034	0	0	0	0	1.0694	1.5123	1.5776	1.6647	0.4093	2.4507	0.5211	0	1.2183	0	0.7492	1.079	0.4034	0.603	0.4342	0.7128	0	0.7499	1.0793	1.0469	0.3804	0	0.58865	0	0	1.1873	0	0	0	0.5197	1.4791	0	0.9066	1.3228	1.9352	0	1.0305
ICOS	1.1406	1.0768	1.3204	0	0	0.4539	0	0	0	0	1.0734	0.848	0.7928	0.3882	1.2161	0	0.4093	0.5328	2.2973	0	0.9143	0.3807	1.4341	0.8004	0	0.603	1.0382	0	0	0.4231	0	0.4387	1.6377	1.4088	1.1697	0	0	0	0.994	0	0	0	1.9927	0	2.0219	3.5249	0.8535	0.8097	1.0305
IRAK3	8.134	8.4786	8.9074	6.8822	5.9972	8.5124	7.5116	7.53	8.7577	7.7097	6.3012	7.0112	8.6589	7.8384	7.7147	7.9106	5.6959	7.3421	8.5242	7.4802	7.5139	6.7171	7.1422	7.865	8.7826	7.5611	7.0057	6.5042	5.7065	6.2016	7.5198	7.2881	8.2896	8.3152	6.9212	6.7574	6.1398	8.0263	6.821	7.4858	7.3716	7.1839	7.605	6.3859	8.4511	7.6106	8.5083	8.1951	7.2063
KCNJ15	0.8506	1.8433	2.5525	1.5385	2.2418	1.0767	1.1564	0	1.6165	0	0.6343	1.3785	1.0694	1.795	1.2161	0.5201	1.7206	2.564	1.6668	1.3677	2.0342	0.6818	0.4227	1.3123	2.8338	2.6298	1.7902	0.9697	1.7628	1.4352	0.6383	0.4387	2.5426	2.0124	2.07895	0.8361	1.1037	1.6456	1.7988	0.8117	1.3839	1.2023	1.1322	0.4583	1.2091	2.5558	1.9352	1.0902	0.4304
KIF13A	11.4794	10.0483	11.2042	11.1291	7.571	9.7925	10.7215	9.9195	10.1036	9.6195	10.3017	10.0304	10.2323	11.3078	11.1587	9.9294	10.3797	9.7102	10.0227	11.0311	9.7173	11.4592	10.9904	10.8437	10.7642	10.3996	10.6828	9.9152	10.415	10.9266	8.8265	11.0196	11.3178	9.9987	9.70065	10.3691	10.69	10.4669	9.4464	7.2698	11.551	10.3363	8.3265	10.6277	10.381	9.9887	10.8712	10.8285	11.2055
KIR2DL1	0	0	0	0.4657	1.6468	0	0	0	0	0	0	0	0	0	0	0	0	0.5328	0	0.6106	0	0.3807	0	0	0	0	0.4342	0	0.5643	0	0	0	0	0.3515	0	0	0	0	0.5809	0	0	1.2023	0	0	0	0	0.489	0	0
KIR2DL3	0	0	0	0	0	0	0.8634	0	0	1.7992	0	0	0	0	0	0	0.4093	0.5328	0.5211	0	0.9143	0	0	0	0.4034	0	0	0.7128	0	0	0	0	0	0	0	0	0	0	0	0	0.488	0	0	0	0	0.4599	0.489	0	0
KIR2DL4	0	0.454	1.8562	0.4657	1.0466	0.4539	0.4954	1.0276	0.7559	0	0	0.848	0.4502	0	0.4123	0.5201	0	0.921	1.4542	0	0.9143	0	0.7492	0	1.1956	0.603	1.266	0.4	0	0	1.0793	0	0.3804	0.3515	2.07065	0	1.7215	0	0.5809	0	1.1423	0.5197	0	1.0852	1.2091	0	0	0.8097	1.6255
KIR3DL1	0	0	0.6325	0	0	0	0	0	0	0	0	0	0	0.3882	0	0	0	1.4786	0.5211	0	0.9143	0.6818	0	0	0.7183	0.603	0	0.7128	0	0	0	0	0.3804	0.87	0	0	0	0	1.3147	0	1.1423	0.901	0	0	0.9066	0	0.489	0	0
KIR3DL2	0	0	0.6533	0	1.3777	1.0767	0	1.0276	0.427	0	1.0734	0	0.4502	0	0	0.5201	0	0	0	0	0	0	0	0	0	0	0	0	0	0	0.6383	0	0	0.3515	0.4323	0	0	0	0	0.8117	0	0	0	0	0	1.3738	0	0	0
KLHL14	1.3821	0.454	2.8052	2.7473	1.0466	2.2318	1.3998	1.0276	2.777	2.7182	2.1087	3.0356	1.5013	3.3594	7.4621	2.1612	2.4833	5.4408	3.278	1.0382	3.0137	3.1946	1.0153	4.1446	4.655	1.621	2.1739	0.9697	2.5328	3.1439	0	0.7746	2.2991	8.6847	1.29545	0.4778	1.1037	4.0663	0	0	3.7948	2.2936	3.5518	3.0186	1.2091	4.938	1.9352	3.027	1.6255
KLRC2	9.4794	8.2949	10.2417	9.0147	9.2444	5.5571	10.1289	10.3706	10.2318	10.7787	9.3624	8.6856	5.7649	8.2549	6.6681	8.6458	8.6037	7.3768	9.7006	7.7164	7.8345	8.6868	8.3373	8.666	9.8328	9.4797	9.7593	10.2729	9.2268	8.9257	7.5401	8.8692	10.2938	0	9.40055	9.1343	10.6816	7.6945	7.7604	9.4927	7.6876	8.8983	5.5249	7.9322	10.4637	3.616	10.4898	9.3427	9.9616
KLRC3	8.0003	8.1232	8.908	8.6393	8.3597	5.5425	8.6115	8.182	8.6825	9.9926	7.0111	7.4648	5.1048	7.1058	6.5569	7.7646	7.5815	6.0311	8.2375	7.5658	6.1398	7.8087	7.9388	7.2624	8.5909	8.2385	8.545	9.2567	7.3616	7.4101	5.9376	8.0343	8.2402	0	8.2705	7.4709	9.4488	6.0363	5.9276	6.9064	7.725	7.0153	5.5949	7.7229	9.4812	2.2491	8.7046	8.1643	9.3147
KLRC4	3.3184	5.374	5.9497	6.6621	3.9436	0.4539	5.9398	5.1992	6.8762	6.5353	3.5093	0	0	4.5237	4.4966	4.4771	4.1675	4.0436	7.1877	4.4633	3.5384	5.7432	5.0281	3.8681	6.7819	5.8239	4.6598	7.1847	5.9856	4.5837	1.9193	4.2624	5.2651	0	5.65265	3.0953	6.3717	4.0262	1.0503	2.963	5.1403	3.8358	3.027	3.8116	7.7865	1.5245	6.335	4.989	6.8009
KLRD1	1.7696	3.3567	2.1274	1.5385	2.8864	3.3566	1.1564	1.3549	0.427	1.1636	2.2825	2.3219	1.9744	1.795	1.2161	1.2031	0.9883	3.4949	2.4196	1.3677	1.6832	1.6389	0.7492	2.7935	1.7041	2.5035	1.266	1.5444	0.5643	2.2477	0.6383	0.7746	2.5426	2.3612	1.5778	0.8361	0.6549	1.6456	2.1606	0.8117	2.0771	2.6332	2.799	1.8549	1.459	2.8086	2.2114	2.8119	1.7795
KYNU	4.3701	5.8002	4.5522	0.8172	5.8583	5.5724	2.4611	3.6941	3.3152	4.1986	3.888	2.0704	4.0339	2.2342	3.9593	3.7175	1.8575	1.8797	4.48	3.0663	5.1675	2.8158	3.6524	2.1168	6.513	3.1349	5.4661	3.716	2.1213	1.7595	3.308	3.4529	5.2519	4.0875	5.4344	3.0806	1.9532	3.6916	4.4148	5.4856	5.6234	2.4159	5.1032	4.3535	3.7742	6.2914	3.9565	5.444	5.7597
LRG1	2.2062	3.7227	3.8925	2.0172	4.5797	1.8432	1.9515	2.8543	2.6242	2.2389	3.5225	1.7655	1.3015	3.1744	3.9897	3.0669	2.0975	3.4365	4.0956	3.1543	3.0907	1.8947	3.0857	2.1168	5.435	2.6298	3.9117	2.0686	1.2846	2.0241	2.9407	2.7411	3.7407	2.1078	3.47305	3.8029	1.9532	0.8887	2.3123	3.7098	4.532	1.2023	1.9927	3.0186	3.7273	2.8839	3.5223	4.4144	4.3304
LRRC4	9.8478	10.0017	10.804	10.3829	8.1973	8.0477	10.2558	10.1539	10.4774	9.6104	10.2098	9.8975	8.0718	10.3531	9.7861	10.0712	10.5666	11.1363	10.4941	9.599	10.5692	10.8297	10.3463	10.5218	9.7569	11.3965	10.5318	10.0954	11.4627	10.7716	9.9519	10.2821	10.0256	10.1195	10.0519	10.7255	10.4157	10.2835	9.4464	9.5159	10.4803	10.306	8.7703	10.241	10.2622	8.0675	10.4267	10.0174	10.4898
MAL	10.5252	3.505	7.3429	5.7639	11.1347	11.2373	10.8888	8.0988	7.2915	11.8736	9.5159	12.4257	11.0088	7.8128	8.0169	9.2047	8.9054	10.1933	6.6714	11.9114	7.8266	8.7418	10.4155	9.7335	6.5777	7.933	7.2812	7.5926	8.0512	7.3688	11.422	12.0748	9.0906	9.7639	8.909	8.1581	9.7217	9.1693	8.7661	10.5748	5.9394	10.0662	9.5114	8.0146	7.5758	6.2494	9.9494	9.3697	8.7779
MEGF9	12.0586	10.7238	10.5474	11.2405	9.5377	10.8076	11.1095	11.12	10.7794	10.3381	10.8366	11.4612	11.1791	11.1391	10.4698	11.2394	10.3113	11.2555	10.9263	11.9229	10.9271	11.0498	11.6757	11.6495	10.0211	10.6239	10.8658	10.5344	10.5661	11.2571	10.9829	11.6328	11.2419	10.4113	10.1291	10.6219	10.219	12.6705	10.4783	11.0761	11.3916	11.6283	9.6792	10.931	10.7884	10.3125	10.993	10.9067	10.6011
MS4A1	0.4871	1.5104	2.952	0.4657	0	0.4539	0	0	0	0	1.9111	1.7655	1.3015	0.9458	0.7326	1.4523	0.9883	3.0262	0.5211	0.6106	0.9143	1.1429	0.7492	1.3123	0.4034	1.0271	1.266	0.4	0	0.4231	0	0.4387	0	0	0.2738	0	0	3.1842	2.3123	0	0.488	0	1.7586	0.4583	1.2091	3.4276	0.8535	1.527	2.0455
NCR1	0	0.454	0	0	0	0	0	0	0	0	0	0	0	0	0	0	0	0.5328	0	0	0	0	0	0	0.7183	0	0	0	0	0	0	0.4387	1.3267	0.3515	0.31485	0	1.1037	0	0	0	0.488	0	0	0	0	0.4599	0	0	0.4304
NHSL2	5.4319	4.7486	4.8431	5.371	2.3958	5.4557	4.1535	3.4418	6.5857	2.5754	4.3453	4.0179	4.6536	5.6989	3.8966	5.3553	4.6963	5.9793	5.6484	5.7034	4.6625	5.6506	6.5378	6.7422	4.3009	5.242	4.3196	3.4039	5.7197	6.4354	4.6716	5.0122	5.8807	4.6597	3.41495	5.3729	3.3493	6.5051	4.2365	4.3672	6.3627	4.6098	4.7347	5.5194	5.0601	6.8088	5.8949	5.6952	3.4699
NPL	8.9594	9.1587	8.8061	7.4924	9.1604	9.7823	7.7771	9.8953	9.6079	8.1766	8.6526	8.0146	10.078	8.3231	7.589	8.1499	9.093	8.0228	7.8953	9.2921	9.0008	7.1837	8.4593	8.2336	8.4448	8.8167	9.2669	7.5014	7.6414	7.168	9.8355	8.3821	8.7662	7.9504	8.419	8.1199	8.2247	10.0138	9.882	9.9464	8.2367	8.1983	9.675	8.7738	8.379	8.5958	8.78	9.2782	8.2778
ORM1	0	1.0768	0.4588	0.4657	1.8735	0	0	0	0.427	1.1636	0	0	0	0.3882	0.7326	0.5201	0	0	0.5211	0	0.5284	0	0	0	0.4034	1.0271	0.4342	0	0	0	0	0	0	0	0.31485	0	0	0	2.6903	0.8117	0	0	0.6744	0.4583	0	0	0.489	0.4609	0
PAX5	4.0586	0.454	0.8063	1.0996	0	0.4539	3.5923	0	1.2494	0	1.9111	0.848	0	3.8041	0.7326	1.2031	0	1.4786	2.1636	2.5215	1.2183	2.6863	0.4227	3.2523	0	1.3543	2.8723	4.1122	2.7537	6.2411	0	1.9422	2.2991	4.7363	0.53325	0.8361	0	2.5067	0	0	1.1423	2.5286	0	0.4583	1.2091	0.808	2.3319	0.8097	0
PBX4	2.4377	4.6244	3.5213	4.9047	3.9436	3.4077	4.8913	4.86	2.5413	4.4648	4.2226	4.3923	3.5385	3.9263	5.0337	3.5133	4.8354	2.8587	3.1425	2.7646	3.3629	3.7424	3.3003	3.8429	3.8305	2.0404	4.13	4.4441	3.7491	3.3018	3.5327	2.6623	3.8044	4.9828	4.5841	2.1807	3.1768	4.6098	3.2372	6.5875	2.329	3.9767	5.7074	3.2056	3.8196	4.3052	2.8983	2.7324	3.3273
PHOSPHO1	3.4112	3.6817	4.529	3.1077	3.6076	4.4151	3.9391	3.0479	3.0412	3.872	4.893	4.4983	3.8988	4.2873	3.3593	4.1988	4.2003	6.6398	4.6645	2.6482	5.0569	2.8764	1.8966	3.8797	4.4784	4.138	4.3447	2.6851	5.3816	4.2003	3.0416	2.6623	4.0864	4.1335	3.7187	3.0806	2.4843	4.206	1.7988	3.9402	4.8863	2.8219	3.3131	2.9505	4.2088	4.2205	3.9935	4.5825	4.5171
PI3	0.4871	2.7107	0.8063	0.4657	2.3958	1.0767	0	0	5.8188	1.5161	0	1.3785	0.4502	0.9458	0.4123	0.9016	0.4093	1.8797	4.1318	3.6543	3.5918	0	0.4227	0	0.9766	1.621	0.7677	0	0	0	0	0	0	4.8511	0.7718	1.362	0.6549	1.1873	2.1606	0.8117	0	0	0	0.4583	3.3481	1.7015	0.489	0	0
PISD	8.8915	9.201	9.3296	9.2423	9.2196	9.3023	9.1298	9.203	9.1511	9.3198	9.4491	9.8218	9.1098	9.0705	9.3633	9.2681	9.5255	10.4177	9.5476	9.2098	9.5254	9.494	9.3387	9.4777	9.534	9.363	9.4742	8.8114	9.9885	9.3577	9.3077	9.3242	9.0328	9.1991	9.53005	8.718	9.5466	9.5845	9.0939	9.0346	9.2817	8.9934	9.3509	9.2015	9.3635	8.8076	9.0006	9.1464	9.3341
PLA2G7	6.881	6.1015	6.0877	5.774	6.2902	6.5628	6.1591	7.9247	7.4561	6.7166	7.1534	5.3291	5.2474	6.5678	6.8839	6.9423	4.4588	5.84	4.0584	6.3965	4.9577	5.0185	7.0525	6.6809	3.7974	5.052	8.2267	7.089	4.6675	5.9223	7.1016	7.6102	6.6604	6.7293	7.129	7.6556	6.5731	3.7384	5.6176	9.1656	6.1666	5.1399	6.9515	6.9972	5.5787	5.9585	7.4302	5.8632	4.3304
PLIN5	4.5038	4.0144	5.5093	4.2114	2.6618	6.0215	4.7881	3.7509	4.0441	4.8531	2.931	5.1127	6.7491	4.2409	3.4494	4.9919	4.8019	6.5185	4.2683	4.6872	5.3662	4.7374	3.5302	4.5844	4.8452	6.3384	2.9399	4.1386	5.8571	4.8723	5.5773	4.1166	3.4927	8.217	3.42045	5.1833	4.5129	6.9247	5.1582	7.4237	4.6752	4.5035	7.5601	4.2997	5.2544	3.9321	5.7182	4.8124	2.3704
PLXNC1	6.6525	7.3678	6.8049	8.1306	2.2418	7.928	6.8286	5.7678	7.6417	5.8591	7.2971	5.5423	6.7734	8.2371	4.6524	7.4837	7.0465	8.4395	9.3872	6.8095	8.7689	8.1862	7.8547	8.9348	8.814	6.9839	7.5291	7.7486	7.877	9.0882	3.9513	8.2213	8.7919	10.8219	6.97985	8.2428	7.4375	8.8387	6.9653	3.5328	7.8097	7.6094	6.0565	8.204	8.7569	10.3222	8.0469	8.0304	8.0788
PROK2	0.4871	3.0696	1.3204	0.8172	0	1.0767	0.8634	0.6034	1.0237	0	1.0734	2.3219	2.6989	2.6436	1.5776	1.6647	1.2091	2.9449	1.2048	0.6106	1.6832	1.3278	1.0153	1.3123	2.3768	1.8459	1.266	0.7128	1.5434	2.0241	1.0793	1.0469	1.1418	5.4053	0.44825	0.8361	2.8717	2.2725	0.5809	1.328	0.488	0.901	1.7586	1.0852	1.2091	4.1612	2.4431	1.7041	0
PTGDR	0.8506	1.8433	2.3556	0.4657	1.3777	1.0767	1.3998	1.3549	0	1.1636	2.4376	0.848	2.2209	1.6605	1.2161	0.5201	0.7277	1.4786	2.5324	1.0382	3.6939	1.3278	0.4227	1.6893	1.3857	1.621	1.266	2.1745	2.6475	1.0161	0	0.4387	1.3267	2.6419	0.7867	1.362	0	2.3944	1.7988	0.8117	1.7718	1.2023	1.9927	0.4583	0.9066	2.3587	1.9352	0	1.2572
RALGPS2	8.4528	8.2801	8.378	8.4226	6.517	6.9641	6.9338	6.8355	9.2572	6.6995	7.1756	5.9117	7.3764	8.8244	9.0984	5.7654	8.9559	7.2688	8.2113	6.8886	7.6312	8.5713	7.6884	7.7726	8.3637	7.1193	7.5042	8.4884	7.0618	8.6145	5.7661	7.2914	8.5591	8.0226	7.7256	8.5468	7.2596	7.4904	8.3609	6.7979	8.7428	7.2996	7.2571	8.7401	9.1557	10.0162	8.2032	9.3482	8.3579
RASSF4	13.1894	13.1422	13.0159	12.7102	12.2082	12.0418	13.271	13.3012	13.6995	13.2485	12.4085	13.0403	12.5887	12.6345	10.384	12.8779	12.2938	11.7452	12.9073	12.4226	11.9173	12.5306	12.4775	11.8217	13.6875	12.5681	12.7326	11.6227	12.2406	12.2002	13.3025	12.4372	12.2816	10.2641	11.5778	12.2293	12.3529	12.3401	13.2048	12.2629	12.8532	12.833	12.8939	12.3578	12.6661	10.123	12.6935	11.9487	13.3444
REPS2	10.4768	11.1206	10.179	9.5061	7.6875	8.9338	9.2128	9.6081	10.3879	9.3787	9.6744	10.1233	8.8369	10.2668	7.4594	11.0241	10.2762	11.8073	10.1965	10.3293	9.6258	11.0053	9.6736	11.073	9.9065	10.1842	10.0876	8.9105	10.1917	11.3032	8.8649	11.174	9.7393	5.9852	8.8867	9.282	9.3774	10.1966	8.3521	7.1674	9.5019	9.9635	6.4099	10.2605	10.8096	9.8928	11.177	10.5919	9.6534
SH2D1B	0.8506	2.1136	1.6987	0.8172	0	0.4539	1.3998	0.6034	0.427	2.0357	0	3.1699	1.6768	1.5123	0.7326	1.4523	0.4093	4.8869	1.4542	1.3677	2.5522	2.5442	1.6053	2.5412	3.0738	0.603	1.4627	0.7128	1.5434	3.1439	0	0.7746	1.8933	1.4088	1.2489	0	0	2.5067	0.5809	0	1.7718	1.8488	1.7586	0	1.2091	1.859	1.3862	2.8872	1.7795
SIRPG	0	0.7987	1.3204	0	3.2518	1.5103	0	0	0	0	1.4095	0	1.0694	0.6938	0.7326	0	0.7277	1.6931	1.6668	0	0.9143	0.3807	0.4227	0.455	2.0793	1.8459	0.4342	0.4	0	0	1.4165	0.4387	1.4906	2.6419	0.89565	0.4778	0	0	1.3147	0	1.1423	0.5197	2.799	1.6975	0.5234	4.0348	0	1.527	0.7615
SKAP2	7.6366	8.287	8.8733	6.8961	8.5854	11.3938	7.6087	8.1285	7.5807	7.9815	7.7047	8.0279	10.2265	7.8993	7.2338	8.3416	8.1632	9.3493	8.9249	8.805	8.5429	7.706	8.4993	9.0653	9.1785	7.1354	8.649	7.0582	7.99	8.5763	8.2119	8.9081	8.7215	7.3432	8.4372	8.3818	7.8647	9.6775	9.0621	8.6728	8.8649	7.5438	10.8338	9.1464	9.169	11.016	9.2675	9.9856	8.5414
SLC12A6	11.0116	10.4098	10.2575	10.4762	7.7063	9.1661	10.1486	9.4592	10.7791	9.4244	9.639	9.6486	9.0557	10.5977	10.2844	10.3174	10.1433	10.1885	10.4612	10.4603	9.8479	10.293	10.4309	10.5359	10.3837	10.5211	10.2515	10.5537	9.9749	10.6401	9.2404	10.4975	10.1194	9.232	9.3903	10.3187	9.8316	9.9692	9.0677	8.612	10.5389	10.0381	8.7442	9.7635	10.115	10.0308	10.5406	10.2305	10.5286
SLC19A1	7.5024	7.7831	8.2979	8.9406	9.187	7.9881	8.5028	8.5443	8.1501	8.198	8.8742	8.5306	8.8633	7.995	9.1796	8.2355	8.3031	7.9595	7.8168	7.9971	8.1456	8.2026	7.8673	7.9669	8.0333	7.9633	8.828	9.245	9.0393	7.2413	8.46	7.9121	8.7205	8.9321	8.9587	9.2244	9.0672	8.5695	8.3782	8.4726	8.3899	8.7594	8.3319	8.2293	8.1758	7.229	8.4595	7.7161	8.0163
SLC25A37	6.9853	8.7738	8.0656	8.8494	8.2156	8.6126	8.6246	8.2639	8.4132	8.4206	7.8739	7.5561	9.2069	7.8089	9.114	7.9593	7.8936	8.5137	8.6591	8.2577	8.116	8.3447	8.3492	8.1015	10.2293	7.7538	7.7357	8.7959	8.183	7.6878	7.8645	7.265	8.1693	8.9255	8.68875	7.4344	7.4565	8.3518	7.5116	9.5189	8.1246	7.2053	9.2041	6.8646	8.8281	8.6561	7.9885	7.9204	8.67
SLC26A8	1.1406	2.2319	2.7258	2.376	0.6162	1.8432	1.9515	1.8466	1.6165	2.8481	2.1087	2.8875	3.0573	4.3758	0.9945	3.3992	4.7501	5.6858	4.8059	1.6358	3.9215	4.2109	1.2398	5.1642	2.4637	3.4409	3.8776	3.6067	4.87	4.821	2.2914	2.2954	0.9298	1.2505	1.64865	0.8361	2.1528	4.707	1.577	2.0076	3.1778	3.1384	2.3706	3.5659	4.1743	1.859	3.2438	3.7053	1.2572
SNX22	11.4376	9.0786	10.0267	11.8463	9.878	9.9242	11.3144	11.2029	9.2042	11.1237	11.2547	11.7621	10.3567	9.7819	10.7318	8.6627	11.4002	9.3085	11.3098	11.4232	9.3067	11.1168	11.002	9.5458	10.9092	7.3925	11.8469	10.7822	10.2064	11.0017	10.2472	10.6208	10.9525	7.0309	11.3783	9.4753	10.7007	10.8779	8.942	9.3391	12.008	10.6781	9.6925	9.5303	10.3098	7.0379	10.2377	9.4524	11.8158
STAP1	0	1.0768	1.8562	0	0.6162	2.2318	0	0.6034	0	0	1.0734	0	0.4502	0	0	1.6647	0.4093	0	0.903	0	1.2183	0.3807	0.4227	0	0	0	0.7677	0.4	0.5643	0	0.6383	0.7746	1.1418	0	1.68535	0	0	1.6456	1.991	0	0	0.901	4.4501	0.8055	3.3481	1.5245	0	0.4609	0.4304
STEAP4	4.6025	4.3644	3.8557	3.3425	3.0806	2.7898	3.7761	2.3657	2.9796	2.2389	3.5225	2.8875	3.5385	3.0182	3.5749	3.5671	4.2509	3.2459	3.6218	3.3157	4.4454	2.2093	2.6103	3.461	4.1254	3.75	4.5316	2.9466	2.4082	3.1439	3.136	3.1975	4.3003	2.1973	3.01085	2.8643	2.6253	2.7992	2.8965	3.7908	3.4675	2.6332	4.4102	2.2446	3.2848	3.5712	3.2438	3.2715	5.6341
TECPR2	10.8181	10.5093	10.5427	10.4637	10.0305	10.8965	10.8329	10.7256	10.3087	10.8999	10.4308	11.1381	11.2217	10.456	9.9461	10.3484	10.8815	11.1126	11.2767	11.2287	10.8986	10.8421	10.401	10.9221	10.9596	10.3551	10.4238	9.4092	11.0626	10.4204	11.1659	11.2425	10.8097	10.7889	10.019	10.8446	10.8287	10.9586	10.5497	9.8481	10.3888	10.9246	10.4355	10.6796	10.6833	9.5447	10.7176	10.6073	10.1535
TFEC	5.7552	7.4975	7.9698	5.0611	6.1673	7.2535	5.1792	7.1731	7.5306	6.0194	6.3798	6.5392	6.8669	4.9519	6.4702	6.1475	4.678	4.3045	5.9003	6.4925	6.2681	5.0842	6.6448	6.8388	7.1723	3.957	6.4555	6.2615	3.6426	5.0755	6.1966	6.4605	7.0336	5.5397	7.1494	5.8948	6.0043	6.3022	6.6247	7.3047	7.5433	4.9506	7.0193	6.1707	6.9831	8.3948	7.5807	7.6446	7.3174
TGM3	1.5888	0.7987	2.1274	3.1701	0.6162	3.1912	1.1564	0.6034	1.9088	0	2.5776	1.7655	2.2209	2.7132	0.9945	1.4523	3.3009	3.2459	3.4601	1.0382	4.258	1.7725	1.4341	2.6303	2.0793	4.2988	1.7902	0.9697	3.9855	2.529	0.6383	1.9422	1.4906	3.4135	2.72	3.3817	2.6253	1.4346	0.5809	5.6681	1.7718	2.6332	2.6698	3.0837	2.7409	6.1384	3.1153	2.004	1.4531
THEMIS	3.298	2.3412	2.6418	0.4657	0.6162	3.5049	2.3496	3.2969	0.427	4.4237	4.9965	6.4363	3.7496	3.0722	2.2138	4.2655	1.8575	7.2306	2.7345	5.2232	2.8464	4.8322	3.3967	6.1133	2.6233	0.603	4.1587	1.6944	3.0322	5.8474	3.136	4.2573	2.9329	1.2505	2.2943	0.4778	4.2333	3.4319	1.577	2.6524	1.9325	4.8015	2.194	3.7774	3.8196	4.5092	3.181	5.2719	2.6355
TLE3	10.1944	10.746	10.6491	11.3856	10.4689	10.0617	11.3067	10.6111	11.2607	10.4523	10.5007	10.2087	10.0766	10.2343	10.6534	10.5079	10.9916	9.4168	11.3347	9.8194	10.304	10.8135	10.7136	9.9207	11.3361	10.5865	11.0489	11.3139	11.2281	10.3163	10.2893	10.4992	10.417	11.7065	10.4985	11.4615	11.4529	9.5431	10.7795	9.8576	11.3526	10.1967	9.9482	10.8564	11.3357	10.2165	10.8452	10.5432	11.1869
TNFRSF10C	4.9411	5.0836	4.5975	3.3957	6.2605	5.2185	3.9	4.2215	3.2118	3.449	3.1261	3.511	6.2493	4.5944	4.8473	4.5323	3.3481	4.3992	4.7833	3.5927	5.5814	3.2868	3.7651	4.5159	5.6261	3.047	5.6589	3.2183	2.9452	4.2003	4.4323	4.4572	5.0565	5.288	4.76715	3.8818	2.7538	4.1723	4.4479	5.4108	4.7634	3.8083	4.2835	4.5958	3.2186	4.7696	3.5223	5.1549	4.4268
TNFRSF25	2.6371	6.1093	6.3877	6.83	5.2792	4.9169	5.6366	7.1575	4.5475	7.1282	5.7698	5.2705	6.27	3.6351	4.8962	2.0139	6.668	7.209	6.6148	4.98	5.8033	5.2987	4.8537	5.0067	7.169	4.9827	5.7179	6.4992	6.4217	3.3018	5.0321	3.1975	4.1368	7.4563	5.11615	3.7193	6.8278	6.9347	6.1071	8.5179	4.7846	3.5119	6.2268	3.4224	6.1929	6.5618	4.4314	5.4687	6.154
TRAT1	0	1.0768	1.522	0	1.6468	0.4539	0	0	0	0	0.6343	0	0.7928	0.3882	0.4123	0	0	0.921	2.0162	0	0.5284	0.3807	0.4227	0.455	0	0.603	1.4627	0.9697	0	0.7499	1.4165	0	0.9298	1.4088	0	0	0	0	0	0	0	0.5197	2.528	0	0.5234	2.7291	0	1.527	0.7615
VNN3	0.4871	1.0768	2.1274	0	0	0.4539	0.4954	0.6034	0.7559	0	0.6343	2.0704	0	0.3882	0.7326	0	0.7277	3.0262	0.5211	0	1.2183	0	0	0.455	1.5537	0.603	1.266	0	0	0.7499	0	0.4387	0.9298	0.3515	0.6463	0.4778	0	1.6456	0.5809	0	0	0	0.6744	0.4583	0.5234	0.808	0	0.4609	1.0305
VPREB3	2.0748	0	0.8063	3.3425	2.0694	3.1316	1.3998	1.3549	0.7559	2.7182	2.4376	3.406	3.8988	0.6938	0	1.2031	1.7206	2.4507	0.5211	3.2372	3.4236	1.1429	0.7492	2.7935	1.1956	1.0271	2.3827	0.7128	0.9689	0.7499	1.9193	2.187	0.9298	1.2505	1.7414	2.1807	1.4454	2.5067	1.577	2.2559	0.488	0	3.3971	2.3541	0	0	0.8535	2.004	1.4531
[truncated: 653 more columns]
