# Supplementary material for: Machine learning–based new classification for immune infiltration of gliomas
Source: PLoS One. 2024 Oct 25;19(10):e0312071. doi: 10.1371/journal.pone.0312071 (PMC11508054; doi:10.1371/journal.pone.0312071)
Supplement: S2 Table — (XLSX) [file pone.0312071.s002.xlsx]

## Sheet: DEGs in TCGA
IMA					IMB					IMC					IMD
id	T-Test	p_value	FDR(BH)		id	T-Test	p_value	FDR(BH)		id	T-Test	p_value	FDR(BH)		id	T-Test	p_value	FDR(BH)
KLRC3	13.01	0	0		GABBR1	25.74	0	0		ESPL1	15.52	0	0		ANXA1	36.46	0	0
KIF13A	10.47	0	0		NAP1L3	24.41	0	0		KIF23	14.92	0	0		CCDC109B	35.6	0	0
REPS2	10.3	0	0		CRY2	24.33	0	0		AURKA	14.4	0	0		EMP3	35.46	0	0
KLRC2	9.85	0	0		CPEB3	23.89	0	0		KIF20A	14.15	0	0		MSN	34.39	0	0
KLRC4	9.63	0	0		TUB	23.3	0	0		UBE2C	14.1	0	0		CASP8	34.12	0	0
TLE3	9.52	0	0		KIAA0427	23.25	0	0		KIF2C	13.84	0	0		CLIC1	34	0	0
LRRC4	8.34	0	0		MTA3	23.22	0	0		CCNB2	13.61	0	0		RNF135	33.39	0	0
SLC12A6	8.09	0	0		KCNIP2	23.03	0	0		NEK2	13.58	0	0		PDPN	33.31	0	0
RASSF4	7.06	0	0		HDAC4	22.95	0	0		CENPA	13.56	0	0		CASP4	32.68	0	0
RALGPS2	6.63	0	0		FAIM2	22.92	0	0		CDK1	13.51	0	0		STEAP3	32.61	0	0
CSF3R	6.23	0	0		TEF	22.83	0	0		KIF4A	13.4	0	0		CD58	32.59	0	0
CSF1R	6.08	0	0		POU6F1	22.69	0	0		GSG2	13.32	0	0		SP100	32.19	0	0
PTPRC	5.92	0	0		CACNG2	22.66	0	0		DLGAP5	13.31	0	0		ABCC3	31.74	0	0
LRG1	5.59	0	0		ATP6V1G2	22.5	0	0		TROAP	13.26	0	0		S100A11	31.68	0	0
CD4	5.42	0	0		SGSM1	22.43	0	0		TPX2	13.23	0	0		S100A4	31.39	0	0
IRAK3	5.23	0	0		CRTC1	22.42	0	0		BIRC5	13.21	0	0		RAB34	31.31	0	0
CXCR2	4.92	0	0		RUNDC3A	22.41	0	0		C12orf48	13.17	0	0		APOBEC3G	31.25	0	0
PLA2G7	4.83	0	0		PDZD4	22.36	0	0		PTTG1	12.98	0	0		ADPRH	31.24	0	0
SNX22	4.78	0	0		ALDH5A1	22.34	0	0		KIF18A	12.96	0	0		FSTL1	31.24	0	0
CLEC10A	4.54	0	0		MADD	22.28	0	0		CKS2	12.89	0	0		TAGLN2	31.22	0	0
ITGAM	4.16	0	0		FAM123C	22.27	0	0		UBE2T	12.85	0	0		ANXA2P2	30.89	0	0
AIF1	4.11	0	0		JPH3	22.08	0	0		CDCA8	12.81	0	0		CHI3L1	30.81	0	0
CD79A	4.09	0	0		USP11	21.92	0	0		RACGAP1	12.78	0	0		TIMP1	30.71	0	0
FPR1	3.93	0	0		CSMD3	21.85	0	0		BUB1	12.77	0	0		CAPG	30.68	0	0
FCGR3B	3.91	0	0		PRLHR	21.73	0	0		KIAA0101	12.69	0	0		TNFRSF12A	30.55	0	0
CLIC2	3.76	0	0		PDPN	-26.58	0	0		CYP4F2	-10.03	0	0		TNK2	-24.7	0	0
HAVCR2	3.7	0	0		FCGR2C	-26.64	0	0		LOC388387	-10.06	0	0		ASB13	-24.71	0	0
LGALS9	3.69	0	0		MYO1G	-26.84	0	0		CLIC5	-10.07	0	0		SPTBN2	-24.73	0	0
EBF1	3.67	0	0		CCDC109B	-27.02	0	0		P2RY13	-10.08	0	0		CBLN1	-24.82	0	0
FCGR1A	3.63	0	0		FSTL1	-27.03	0	0		FAM153C	-10.09	0	0		CACNG2	-24.91	0	0
MRC1	3.62	0	0		RAC2	-27.07	0	0		PGR	-10.1	0	0		PRLHR	-25.02	0	0
CD14	3.61	0	0		SP100	-27.15	0	0		ACY3	-10.13	0	0		DNM3	-25.08	0	0
CD68	3.58	0	0		TNFRSF12A	-27.16	0	0		IPCEF1	-10.2	0	0		GABBR1	-25.16	0	0
TFEC	3.57	0	0		RAB32	-27.24	0	0		ANKRD34C	-10.32	0	0		NAP1L3	-25.32	0	0
FPR3	3.48	0	0		ADPRH	-27.43	0	0		ARHGAP26	-10.54	0	0		ZFYVE20	-25.34	0	0
CXCR1	3.44	0	0		PLSCR1	-27.56	0	0		PLIN1	-10.54	0	0		BCL7A	-25.38	0	0
CLEC7A	3.4	0	0		FAM129A	-28.24	0	0		G6PC	-10.77	0	0		FAM190B	-25.44	0	0
ADAP2	3.39	0	0		GPR65	-28.29	0	0		C5orf53	-10.8	0	0		RICTOR	-25.62	0	0
CD1E	3.32	0	0		MSR1	-28.36	0	0		OR52E2	-10.8	0	0		CSMD3	-25.71	0	0
DOCK5	3.3	0	0		ANXA1	-28.4	0	0		MRO	-11.02	0	0		ACVR2B	-25.72	0	0
TECPR2	3.21	0	0		PTPN22	-28.45	0	0		TARP	-11.2	0	0		LRIT2	-25.81	0	0
FCAR	3.19	0	0		MSN	-28.52	0	0		PON1	-11.22	0	0		TUB	-25.93	0	0
PHOSPHO1	2.96	0	0.01		S100A4	-28.87	0	0		FLJ46361	-11.26	0	0		RAP2A	-25.97	0	0
CTLA4	2.86	0	0.01		PLBD1	-29.01	0	0		CXCL5	-11.79	0	0		TTC3	-26.31	0	0
PLXNC1	2.78	0.01	0.01		IFI30	-29.27	0	0		HPSE2	-12.02	0	0		ZRANB1	-26.72	0	0
NHSL2	2.5	0.01	0.03		CASP8	-29.49	0	0		OGFRL1	-12.12	0	0		FCHSD2	-26.96	0	0
CD160	2.5	0.01	0.03		S100A11	-29.58	0	0		CT45A1	-12.27	0	0		ZNF248	-26.99	0	0
ABCB4	2.49	0.01	0.03		TNFAIP8	-29.82	0	0		SELL	-12.32	0	0		ZNF25	-27.07	0	0
LAG3	2.4	0.02	0.04		CLIC1	-30.37	0	0		CLEC9A	-12.95	0	0		HDAC4	-27.94	0	0
MS4A1	2.26	0.03	0.05		CASP4	-32.07	0	0		GPR78	-14.64	0	0		FAM110B	-28.53	0	0
CMTM2	2.22	0.03	0.05
VNN3	2.16	0.03	0.06
DGAT2	2.11	0.04	0.07
KYNU	2.1	0.04	0.07
MEGF9	2.05	0.04	0.07
FCRLA	1.96	0.05	0.09
CD163	1.95	0.05	0.09
ALPL	1.93	0.06	0.09
NPL	1.82	0.07	0.11
KLRD1	1.81	0.07	0.12
CD19	1.75	0.08	0.13
PDCD1	1.71	0.09	0.14
MSR1	1.57	0.12	0.18
BEST1	1.47	0.14	0.21
PTGDR	1.44	0.15	0.22
STEAP4	1.34	0.18	0.25
CYP4F3	1.28	0.2	0.27
CCR7	1	0.32	0.42
FLT3LG	0.99	0.32	0.42
FCRL5	0.97	0.33	0.42
TNFRSF10C	0.91	0.36	0.45
HAL	0.85	0.4	0.49
FCRL3	0.78	0.44	0.53
CA4	0.74	0.46	0.55
CD28	0.66	0.51	0.6
CPNE5	0.5	0.62	0.71
GNLY	0.46	0.64	0.73
CD5	0.33	0.74	0.8
TNFRSF25	0.24	0.81	0.85
FGFBP2	0.16	0.88	0.91
DTX1	0.06	0.96	0.99
BTNL8	0.02	0.99	1
ABHD5	-0.01	1	1
STAP1	-0.02	0.99	1
CD274	-0.03	0.98	1
PAX5	-0.25	0.8	0.85
SLC25A37	-0.26	0.8	0.85
CD8B	-0.39	0.7	0.76
KCNJ15	-0.41	0.69	0.75
CD22	-0.44	0.66	0.74
DHX34	-0.45	0.66	0.73
ARHGAP26	-0.46	0.64	0.73
EOMES	-0.52	0.61	0.7
SLC26A8	-0.53	0.59	0.7
SLC19A1	-0.84	0.41	0.49
MAL	-0.92	0.36	0.45
ICOS	-0.99	0.32	0.42
PROK2	-1.09	0.28	0.37
CKAP2	-1.18	0.24	0.32
IDO1	-1.31	0.19	0.26
SH2D1B	-1.36	0.18	0.25
SKAP2	-1.46	0.14	0.21
CD3D	-1.48	0.14	0.21
SIRPG	-1.55	0.12	0.18
PLIN5	-1.6	0.11	0.17
CD79B	-1.73	0.09	0.13
TRAT1	-1.92	0.06	0.09
PISD	-2.19	0.03	0.06
CD3G	-2.31	0.02	0.04
IL2RA	-2.33	0.02	0.04
CD6	-2.34	0.02	0.04
TGM3	-2.69	0.01	0.02
FOXP3	-2.72	0.01	0.02
THEMIS	-2.77	0.01	0.01
ABTB1	-3.26	0	0
PBX4	-3.37	0	0
KLHL14	-3.56	0	0
CD8A	-4.19	0	0
CD276	-4.45	0	0
PI3	-4.55	0	0
BANK1	-6.86	0	0
VPREB3	-6.98	0	0

## Sheet: DEGs in CGGA
IM1					IM2					IM3					IM4
id	T-Test	p_value	FDR(BH)		id	T-Test	p_value	FDR(BH)		id	T-Test	p_value	FDR(BH)		id	T-Test	p_value	FDR(BH)
ZMYM6NB	15.08	0	0		FAM21D	22.46	0	0		RN7SL2	20.66	0	0		HDGFRP3	24.38	0	0
REXO2	15.07	0	0		RP11-2C24.6	21.75	0	0		RN7SL1	19.57	0	0		EID1	23.08	0	0
NMI	14.95	0	0		SPSB3	21.73	0	0		RPPH1	17.34	0	0		PNMA1	22.87	0	0
TNFRSF1A	14.67	0	0		SLC25A28	21.71	0	0		RN7SL4P	17	0	0		KIAA1279	22.79	0	0
GALM	14.5	0	0		PRR14	21.7	0	0		SCARNA13	12.91	0	0		UBQLN2	22.65	0	0
PQLC3	14.46	0	0		PAM16	21.61	0	0		RN7SK	12.89	0	0		HINT3	22.62	0	0
SP100	14.22	0	0		TIAF1	21.59	0	0		SCARNA2	12.56	0	0		HNRNPH2	22.48	0	0
CD58	14.13	0	0		RANGRF	21.35	0	0		SCARNA7	12.5	0	0		FAM168B	22.46	0	0
NTAN1	14.07	0	0		RP11-810M2.2	21.27	0	0		HIST1H4E	12.32	0	0		AASDHPPT	22.3	0	0
EDEM2	13.98	0	0		RP13-39P12.3	20.83	0	0		CDYL	12.29	0	0		ARNT2	22.28	0	0
CTNNA1	13.91	0	0		ABCB6	20.83	0	0		SCARNA12	11.72	0	0		SUCLA2	22.15	0	0
GNG5	13.9	0	0		PARP6	20.83	0	0		ZKSCAN1	11.54	0	0		TERF2IP	22.05	0	0
RIPK1	13.87	0	0		SELO	20.68	0	0		PHC3	11.5	0	0		ACVR1B	21.98	0	0
GIMAP2	13.83	0	0		DDX39B	20.45	0	0		SNHG3	11.44	0	0		FBXW11	21.95	0	0
IFNGR2	13.83	0	0		USP20	20.28	0	0		HIST1H1E	11.12	0	0		NAA30	21.89	0	0
PPCS	13.78	0	0		DUS1L	20.24	0	0		FGGY	11.03	0	0		FBXO34	21.77	0	0
LPAR6	13.77	0	0		PSMC5	20.23	0	0		RP11-573D15.9	10.76	0	0		UHRF1BP1L	21.72	0	0
NECAP2	13.76	0	0		TRPT1	20.2	0	0		RHBDD1	10.72	0	0		MATR3	21.66	0	0
TRIM21	13.75	0	0		CCDC12	20.17	0	0		MGA	10.64	0	0		SMIM13	21.64	0	0
SLC39A1	13.73	0	0		DROSHA	20.17	0	0		ZBTB20	10.63	0	0		SERINC1	21.61	0	0
LPXN	13.71	0	0		RP11-63M22.2	20.07	0	0		MALAT1	10.43	0	0		PAIP2	21.41	0	0
FUCA2	13.71	0	0		SUPV3L1	20.07	0	0		HIPK3	10.29	0	0		PLEKHB2	21.22	0	0
CFLAR	13.66	0	0		TUFM	20.02	0	0		LL0XNC01-237H1.2	10.26	0	0		TSPYL4	21.19	0	0
CD164	13.66	0	0		RP4-545K15.3	20.01	0	0		SLC8A1	10.08	0	0		ATP2A2	21.15	0	0
GSTK1	13.61	0	0		FAM96B	19.98	0	0		C10orf68	9.81	0	0		FEM1B	21.13	0	0
RUNDC3A	-12.44	0	0		RELL1	-19.91	0	0		WDR61	-34.51	0	0		ADAM15	-14.34	0	0
SERP2	-12.45	0	0		GRB2	-19.97	0	0		TMX2	-34.56	0	0		RP11-1100L3.7	-14.34	0	0
INA	-12.47	0	0		TMED7	-19.98	0	0		TMEM63B	-34.64	0	0		MTCP1	-14.4	0	0
ARPP21	-12.49	0	0		TIMM23B	-20.09	0	0		TJAP1	-34.74	0	0		MOV10	-14.44	0	0
CECR6	-12.5	0	0		HNRNPUL2-BSCL2	-20.21	0	0		TINF2	-34.75	0	0		NSUN5P2	-14.45	0	0
KCNJ11	-12.5	0	0		PCMTD1	-20.21	0	0		IMMT	-34.79	0	0		RP11-936I5.1	-14.51	0	0
GABRB3	-12.54	0	0		MTPN	-20.24	0	0		SRGAP2	-35.22	0	0		RP11-810M2.2	-14.56	0	0
GDAP1L1	-12.54	0	0		EFR3B	-20.25	0	0		NDUFS2	-35.28	0	0		RP11-395P17.11	-14.61	0	0
FAM57B	-12.6	0	0		PIGN	-20.33	0	0		MARK2	-35.32	0	0		RP11-109P14.10	-14.62	0	0
CPNE5	-12.61	0	0		LMBR1	-20.37	0	0		NSMCE4A	-35.45	0	0		SKIV2L	-14.64	0	0
LINGO1	-12.71	0	0		APOOL	-20.49	0	0		YLPM1	-35.67	0	0		RP11-96D1.11	-14.66	0	0
SVOP	-12.75	0	0		CSNK1G3	-20.49	0	0		C3orf33	-35.78	0	0		AC002398.9	-14.68	0	0
SCRT1	-12.81	0	0		BRAF	-20.5	0	0		TSC22D1	-36.01	0	0		RP11-6N17.6	-14.74	0	0
JPH4	-12.98	0	0		UBQLN1	-20.52	0	0		PI4KB	-36.12	0	0		AL353354.2	-14.83	0	0
DLGAP1	-12.98	0	0		SMCR8	-20.66	0	0		ASH2L	-36.4	0	0		AL590710.1	-14.93	0	0
ATCAY	-13.06	0	0		RP1-178F10.3	-20.67	0	0		CCNDBP1	-36.79	0	0		ENKD1	-14.95	0	0
SNAP91	-13.16	0	0		DDX6	-20.79	0	0		CGRRF1	-36.88	0	0		STAC3	-15.01	0	0
ACTL6B	-13.18	0	0		TRIP12	-20.95	0	0		PRKAB1	-37.08	0	0		RP11-566K11.5	-15.23	0	0
REPS2	-13.52	0	0		CTD-2196E14.9	-21.02	0	0		ANAPC5	-37.18	0	0		RP11-63M22.2	-15.29	0	0
CHRNB2	-13.66	0	0		TMEM184C	-21.05	0	0		USF1	-37.21	0	0		CTD-2192J16.22	-15.43	0	0
SCAMP5	-13.95	0	0		RP11-312O7.2	-21.17	0	0		TBP	-37.26	0	0		AC091171.1	-15.48	0	0
AMER3	-13.98	0	0		USP37	-22.23	0	0		VPS39	-38.29	0	0		AC012615.1	-15.85	0	0
DUSP26	-14.52	0	0		GATC	-22.48	0	0		SPIN2B	-38.38	0	0		CTD-2369P2.12	-16.04	0	0
NSG2	-14.91	0	0		FTO	-22.5	0	0		TMEM62	-38.77	0	0		RP11-152H18.3	-16.19	0	0
RP5-1119A7.17	-15.97	0	0		GPATCH2L	-23.09	0	0		TMEM55B	-39.02	0	0		RP4-545K15.3	-17.96	0	0
