# Supplementary material for: Machine learning–based new classification for immune infiltration of gliomas
Source: PLoS One. 2024 Oct 25;19(10):e0312071. doi: 10.1371/journal.pone.0312071 (PMC11508054; doi:10.1371/journal.pone.0312071)
Supplement: S3 Table — (XLSX) [file pone.0312071.s003.xlsx]

## Sheet: immune infiltration in CGGA
Population	gene_name	CGGA_1002	CGGA_1003	CGGA_1010	CGGA_1012	CGGA_1014	CGGA_1017	CGGA_1018	CGGA_103	CGGA_1030	CGGA_1032	CGGA_1033	CGGA_1036	CGGA_1037	CGGA_1041	CGGA_1048	CGGA_1051	CGGA_1055	CGGA_1057	CGGA_1058	CGGA_106	CGGA_1063	CGGA_1065	CGGA_1066	CGGA_1069	CGGA_107	CGGA_1075	CGGA_108	CGGA_1082	CGGA_1086	CGGA_1087	CGGA_1097	CGGA_1100	CGGA_1101	CGGA_1103	CGGA_1106	CGGA_1108	CGGA_1111	CGGA_112	CGGA_1120	CGGA_1121	CGGA_1126	CGGA_1127	CGGA_1130	CGGA_1131	CGGA_1132	CGGA_1134	CGGA_1135	CGGA_1137
Cytotoxic lymphocytes	FGFBP2	0.84	0.11	0	98.12	7.15	0.29	0.26	0.86	0.41	0.32	0.17	133.07	0.68	1.29	1.59	0.32	0.42	7.12	0.88	2.49	0	0.29	0.39	1.11	37.17	9.76	2.84	0.97	0.1	0.23	3.61	0	1.09	0.27	0.32	1.21	1.16	0.19	0.14	0.28	1.41	0.36	3.5	0.19	0.26	42.95	4.53	0.14
B lineage	ABCB4	3.22	0.29	0.33	3.33	0.55	0.63	0.46	0.12	0.19	0.31	0.2	7.21	1.84	1.06	0.31	0.41	0.57	0.89	0.83	1.7	0.04	0.46	0.35	0.44	0.86	6.62	1.6	0.28	0.52	0.5	0.43	0.17	1.62	0.95	1.21	3.07	1.53	0.91	0.27	0.33	1.73	0.38	4.81	0.87	0.46	0.73	5.96	0.57
B lineage	SNX22	39.18	26.29	11.58	9.93	34.41	13.5	9.66	139.73	38.82	3.61	11.19	77.85	195.8	12.88	89.88	12.9	52.06	19.94	34.1	20.69	21.48	77.05	8.7	2.32	6.05	2.17	472.47	26.38	2.25	173.12	16.54	152.71	2.33	11.35	2.64	66.52	47.93	17.99	82.12	13.94	23.81	36.67	11.73	83.51	24.64	1.75	1.1	81.37
B lineage	FCRLA	0.91	5.7	0.07	0.15	1.47	0.13	0.45	0.9	0.08	0.28	0.02	2.92	0.2	0.83	0.82	0.42	0.31	0.58	0.61	1.25	0.06	0.9	0.51	0.61	0.52	0.93	71.03	2.14	0.48	0.36	0.54	0.25	0.07	0.12	0.25	2.88	4.32	0.22	1.51	0.8	0.98	0.69	1.27	5.11	0.14	0.38	0.27	4.48
T cells	PBX4	10.51	13.48	0.55	4.15	14.64	2.33	6.49	2.17	7.93	0.22	6.44	8.1	11.71	0.95	4.19	6.69	0.86	7.81	0.78	4.18	0.93	4.79	0.83	2.8	0.83	19.08	0.55	12.99	0.58	4.12	7.58	0.96	2.28	0.6	9.38	5.68	11.61	4.08	0.65	4.29	14.4	17.06	7.25	4.3	3.94	5.53	11.45	0.48
T cells	FLT3LG	6.83	10.85	0.47	11.24	12.66	1.81	6.78	8.43	3.46	2.92	5.04	14.87	18.4	5.32	36.18	3.8	4.47	21.86	7.04	12.4	1.36	9.72	10.36	18.09	10.75	37.94	10.95	11.48	3.14	6.09	17.27	0.43	2.02	0.94	19.55	9.86	17.3	9.26	0.51	16.74	12.92	17.58	16.45	10.65	21.08	13.97	21.03	0.91
B lineage	LINC00926	3.75	1.46	0.25	2.77	4.74	0.67	1.99	2.21	1.77	0.57	1.52	3.89	2.24	1.5	4.02	1.62	5.03	7.11	1.31	5.1	0.34	3.28	1.8	3.31	1.49	7.41	2.49	7.64	0.44	2.21	4.21	0.69	0.26	2.17	4.41	3.76	7.95	2.29	0.18	5.09	8.73	3.24	4.04	9.75	4.94	2.05	9.75	0.43
Neutrophils	DHX34	10.84	5.87	2.24	11.28	11.78	4.17	6.98	5.35	9.87	3.84	5.76	14.24	13.09	7.52	13.33	6.01	5.1	11.85	5.08	9.09	4.01	7.15	7.65	11.18	11.89	18.18	7.17	11.8	5	5.8	14.8	4	6.2	12.3	15.83	13.8	9.59	15.56	1.47	12.98	12.73	9.6	14.76	10.45	15.18	15.5	28.39	1.41
B lineage	CTA-250D10.23	2.7	5.27	0.1	0.75	3.27	0.76	3.52	1.12	0.8	0.06	1.18	0.47	1.66	0.98	0.63	1.67	1.11	0.21	1.91	0.42	0	0.77	0.69	0.11	1.12	1.84	0.2	2.32	0.11	3.16	0.96	0	0.44	0.37	0.39	0.37	2.49	1.59	0	2.69	2.53	2.51	2.27	3.11	2.01	0.26	0.87	0
Neutrophils	TLE3	11.26	21.98	11.21	16.99	14.2	5.84	18.56	36.74	10.78	19.05	6.69	12.27	26.46	18.38	9.38	5.92	30.91	25.23	15.81	11.13	15.17	49.26	22.89	19.91	16.89	26.95	16.42	41.53	10.92	18.09	18.17	12.58	20.3	45.36	16.19	25.12	24.82	36.91	6.43	28.83	39.91	29.9	21.68	44.07	13.05	21.01	19.42	4.98
B lineage	RP11-138I18.2	0.71	0.67	0	0.12	1.33	0.88	0.35	0.29	0.2	0	0.21	0.06	1.01	1.08	0	0.64	0.42	0.06	1.07	0.21	0.27	0	0.73	0	0	0.06	0	0.42	0	0.53	0.2	0	0	0.24	0.11	0.27	0.97	0.18	0	0.65	0.78	1.34	0.38	0.25	1.48	0	0.06	0
Monocytic lineage	RASSF4	69.87	120.14	26.78	156.48	111.07	41.68	140.1	144.1	112.21	36.98	46.6	59.26	140.71	105.1	83.9	61.29	177.86	165.34	162.42	93.7	79.14	192.55	161.1	137.65	55.96	141.02	40.59	170.72	24.65	148.27	132.42	46.13	26.19	33.57	102.9	81.2	163	159.79	18.02	124.45	195.23	179.49	125.16	230.67	136.88	40.28	115.85	15.32
T cells	TNFRSF25	57.91	17.45	0.93	10.47	47.81	14.99	16.95	7.88	45.38	2.66	49.94	22.01	51.4	11.1	9.96	47.86	5.63	9.12	3.63	18.85	2.17	14.3	2.71	14.4	2.9	75.82	9.17	21.56	2.73	11.98	21.09	0.94	5	1.24	11.42	11.31	23.36	12.67	0.57	11.46	32.07	17.26	45.05	5.85	18.42	5.85	8.75	0.99
Neutrophils	PISD	28.95	11.54	4.12	16.32	23.14	31.35	19.7	25.28	29.27	13.1	25.7	21.01	13.79	24.57	10.96	16.94	18.1	14.69	12.82	16.88	9.22	26.59	17.83	33.14	18.06	12.08	20.16	11.77	7.16	15.42	20.77	13.44	19.84	15.24	13.5	20.95	10	19.02	4.86	12.35	20.19	11.4	12.73	17.2	8.08	17.2	18.25	5.49
T cells	MAL	184.22	7.43	0	80.04	19.34	67.01	4.78	31.65	85.24	1.64	206.92	27.32	171.79	79.15	5.09	90.03	12.25	448.76	131.31	348.52	0	0.46	40.64	3.46	1.78	3.07	1.39	54.35	0.05	22.28	2.85	0.28	0	1.37	6.08	40.27	48.62	29.33	0.15	16.19	4.65	291.34	138.17	0	57.43	5.37	1.32	0.77
Neutrophils	ABTB1	75.27	9.38	3.9	14.68	23.48	46.37	8.44	28.39	52.48	12.21	148.89	39.5	117.11	37.13	34.9	37.89	10.31	54.27	12.67	59.46	4.01	11.57	20.55	24.3	10.52	37.33	36.68	30.75	10.46	12.63	27.08	9.91	30.86	4	26.26	39.95	35.44	11.61	3.26	17.02	51.24	48.7	81.45	3.22	19.72	23.86	46.68	6.32
Neutrophils	CA4	30.92	9.88	0.88	3.08	16.43	18.94	11.55	5.29	25.86	0.27	39.93	1.26	64.4	9.62	1.04	32.37	6.42	4.43	12.82	12.63	0.44	4.52	1.83	1.13	2.29	3.21	1.18	27.56	0.57	23.87	15.91	2.26	0.99	1.19	0.46	2.26	2.51	2.72	1	24.63	7.12	58.41	62.38	1.99	7.61	0.33	9.14	0.55
Neutrophils	PLIN5	4.15	0.97	1.26	0.45	3.18	8.03	0.5	21.32	3.7	0.37	4.26	0.93	4.82	6.33	0.59	4.83	0.79	0.47	0.3	1.87	1.15	0.99	1.02	0.61	0.53	0.67	0.55	1.9	0.05	0.32	22.58	0.03	35.12	1.24	0.94	1.22	1.65	1.67	0.52	0.25	1.22	2.34	4.81	0.08	1.42	0.49	10.72	0.22
B lineage	CPNE5	41.12	31.45	1.08	6.7	33.58	30.88	37.68	36.22	44.78	0.38	45.7	8.06	70.07	28.34	68.72	21.39	25.71	4.75	8.66	13.4	1.84	50.69	6.81	2.32	8.24	4	16.37	34.22	2.42	18.27	20.4	2.01	1.04	6.18	2.91	6.22	6.14	14.04	1.56	14.35	20.95	52.13	16.21	21.21	20.38	3.17	4.38	0.74
B lineage	DTX1	16.4	8.71	6.67	17.12	21.62	23.19	18.55	31.97	10.44	6.36	24.94	7.77	20.02	29.52	26.37	10.33	27.88	12.26	4.94	12.87	10.13	29.39	15.28	15.03	12.81	10.97	14.15	18.46	3.59	13.19	42.44	11.55	20.4	11.96	7.69	12.55	7.29	21.76	7.18	26.77	12.88	27.88	19.98	19.66	13.79	9.1	31.45	5.98
Neutrophils	SLC19A1	17.03	6.12	4.71	6.89	7.3	8.12	8	7.96	9.45	6.49	8.9	11.98	23.62	8.61	4.01	5.51	3.62	8.05	5.27	10.63	4.47	16.97	8.56	10.17	8.1	6.17	15.68	17.8	3.84	7.45	10.76	6.6	12.82	6.21	9.03	7.74	6.7	13.67	3.96	14.97	17.73	27.56	16.02	7.25	7.82	7	12.08	3.08
Neutrophils	ALPL	6.79	26.6	1.25	6.41	29.66	12.72	17.48	7.6	13.84	3.24	14.9	6.1	22.31	16.95	20.9	11.37	12.84	8.2	17.75	8.04	0.77	30.26	10.41	12.55	18.03	2.58	1.8	15.99	0.8	14.38	7.26	2.5	8.64	5.04	3.42	5.24	8.27	24.26	0.92	6.12	9.61	13.12	11.99	22.56	34.5	5.89	20.07	1.11
B lineage	IGHD	0	0	0	0.05	0	0	0.02	0	0.05	0.27	0.02	1.02	0	0.03	0.18	0	0	4.84	0	2.08	0	0	0	14.18	0.6	3.43	0.02	0	0.07	0	0.02	0	0	1.26	0.61	0.05	0	0	0	0	1.34	0.02	0.67	0	0	0.03	0.02	0.03
B lineage	CD79B	0.61	0.15	0.09	1.01	1.5	0.49	0.25	0.14	0.22	0.48	0.72	1.03	2.02	0.18	0.41	0.16	0.17	3.25	0.18	2.84	0.04	0.23	0.49	3.86	0.48	4.48	0.33	0.31	0	0.13	0.61	0.13	0.05	0.34	0.28	2.81	1.3	0.14	0.14	0.23	0.48	1.05	1.71	0.11	0.39	0.22	0.65	0.08
B lineage	IGHG4	0.14	0.06	0.05	0.2	0	0.03	0	0	0	0.79	0	0.99	0.05	0.73	2.3	0.05	0.04	239.18	0.15	19.87	0	0	0.04	219	0.13	20.59	0.74	0.14	0	0.1	0.17	0.07	0	0.23	0.3	6.38	0	0.04	0	0.15	0.23	0.4	0	0	0.46	0.21	7.17	0.14
B lineage	IGHG1	27.94	0.17	0.1	0.68	0.73	0.12	0.14	0.21	0.18	27.27	0.37	26.97	0.67	3.92	14.51	0.84	0.44	1754.3	0.15	1196.16	0	0.08	1.27	417.18	4.62	1463.35	98.8	1.24	1.55	0.05	0.5	0.03	0.06	1.9	21.08	696.29	2.97	0.67	0.05	1.18	21.48	1.5	9.03	0.38	3.12	40.53	10.14	2.45
B lineage	IGKC	48.28	0.04	0	3.89	3.42	1.27	0.63	1.18	2.51	27.96	3.81	55.7	7.43	11.15	28.81	6.17	2.87	3572.85	4.41	1755.92	0	0.2	1.87	989.89	9.05	2473.79	89.24	5.68	3.19	0.31	4	0	0	2.28	24.53	638.19	5.03	1.68	0.62	4.69	44.61	3.19	10.19	1.73	14.19	28.72	16.75	7.8
B lineage	IGHG2	18.11	0.06	0	1.69	0.38	0.1	0	0	0	5.76	0.27	52.39	0.16	1.13	7.52	0.14	0.08	775.13	0	212.94	0	0	0.24	665.56	1.91	275.85	4.7	1.08	0.27	0	0.23	0	0	0.64	3.33	79.9	1.29	0.31	0	0.04	4.66	0.5	2.29	0.51	1.92	0.21	5.47	1.27
T cells	CD3D	0.74	0	0	0.52	1.4	0.2	0	0.24	0.47	0.63	0.44	5.62	0.45	0.25	0.56	0.07	0.18	18.26	0.61	12.58	0	0.29	0.46	9.59	2.33	18.27	1.16	0.46	0.59	0.15	0.14	0	0	0.19	2.61	8.8	6.79	0.11	0	0.21	1.35	1.02	3.27	0	0.52	0.84	3.91	0.14
T cells	SIRPG	0.19	0.12	0	0.25	0.15	0	0.02	0	0.15	0	0.19	0.3	0.79	0.02	0.23	0	0.02	1.26	0	1.56	0	0	0.18	0.42	0.1	3.43	0.45	0.04	0.08	0	0.05	0	0.06	0.07	0.29	0.99	0.41	0	0	0	0.2	0	0.24	0.09	0.26	0.08	0.28	0
T cells	CD5	0.16	0.02	0.14	3.01	0.13	0.22	0.12	0.28	0.26	0.64	0.15	0.81	0.08	0.04	0.11	0.08	0.02	0.79	0.14	1.09	0.08	0.11	0.1	2.69	0.49	1.47	0.42	0.05	0.61	0.15	0.73	0.16	1.02	0.1	0.55	3.25	0.08	0.01	0.57	0.01	0.1	0.02	0.18	0.01	0.04	0.12	0.12	0.13
T cells	TRAT1	0.09	0	0	0	0.05	0.02	0	0	0	0.51	0	0.24	0	0	0	0	0.05	0.24	0.03	0.35	0	0.03	0	0.63	0.03	0.89	0.2	0	0	0	0	0	0	0.08	0.05	0.36	0.05	0	0	0	0.08	0	0	0	0.03	0.11	0	0.11
T cells	ICOS	0.03	0	0	0.03	0.02	0	0	0.02	0	0.24	0.03	0.09	0	0.02	0	0	0.03	0.36	0.02	0.22	0	0	0	0.19	0.02	0.23	0.1	0	0	0	0.01	0	0	0.01	0.12	0.44	0.03	0	0	0.03	0.01	0	0.04	0	0	0.03	0.05	0
CD8 T cells	CD8B	0.08	0	0	0.09	0.06	0	0	0.07	0.03	0.54	0.03	0.75	0.08	0.2	0.25	0.04	0.12	2.35	0.12	2.56	0.14	0.06	0.11	1.79	0.22	2.74	0.69	0.13	0.32	0.04	0.08	0	0	0.07	0.52	2.64	0.55	0.03	0	0	0.28	0.15	0.26	0.03	0.03	0.19	0.31	0.21
Cytotoxic lymphocytes	CD8A	1.18	0.34	0	0.38	0.92	1.97	0.31	0.47	2.5	1.24	1.3	1.8	0.27	1	2.3	1.59	0.14	3.36	0.42	5.33	0.05	0.49	0.47	5.2	0.43	5.81	1.96	0.22	0.27	0.43	0.27	0.07	0	0.24	1.18	13.62	1.94	0.06	0.05	0.1	0.51	0.06	0.59	0	0.23	0.48	0.96	0.17
Cytotoxic lymphocytes	KLRD1	0.12	0.11	0	0.07	0.41	0.13	0.06	0.11	0.08	0.1	0.06	0.13	0.05	0.08	0.11	0.09	0.78	0.31	0.11	0.35	0.25	0.1	0.19	1.02	0.16	0.26	0.18	0.08	0.1	0.07	0.06	0	0.23	0.31	0.04	0.71	0.01	0.01	0.25	0	0.55	0.06	0.12	0.08	0	0.17	0.77	0.19
B lineage	IGHM	0.18	0	0.03	1.2	0.28	0	0.06	0.03	0.16	5.54	0.15	3.85	0.61	0.21	0.19	0.1	0.12	20.13	0.03	156.65	0	0	0.15	27.96	1.36	22.81	1.33	0	0.27	0	0.1	0	0.04	5.23	2.13	6.84	0.18	0.11	0	0.08	0.78	0.08	0.52	0.03	0.62	0.36	0.68	0.79
B lineage	IGLL5	1.9	0	0	0.05	0	0	0	0	0	1.34	0	1.28	0.07	0.06	0.36	0	0	14.43	0	10.14	0	0	0	11.58	0	56.78	0.43	0	0	0	0	0	0	0.18	0.19	12.38	0	0	0	0	0.48	0	0.35	0.12	0.09	0.06	0.08	0.21
B lineage	CD79A	0.45	0.24	0	0.41	0.68	0.03	0.81	0.29	0.34	0.1	0.36	0.98	0.32	0.33	1.04	0.04	0.34	3.99	0.18	4.04	0.04	0.21	0.64	4.37	0.67	8.7	0.4	1.06	0.05	0.48	0.55	0	0.05	0.37	0.7	3.07	0.67	0.93	0.08	0.61	0.68	0.24	0.52	0.11	0.67	0.98	1.74	0
B lineage	MS4A1	0.09	0	0	0.01	0.21	0	0.01	0	0.02	0	0.02	0.25	0	0.01	0.05	0.02	0.02	0.19	0	0.61	0	0	0	1.01	0.02	2.42	0.25	0.01	0	0	0.03	0	0	0.01	0.01	1.33	0	0.02	0	0.19	0.07	0	0.06	0.02	0	0.21	0.1	0.04
B lineage	VPREB3	1.6	3.31	0.33	0.67	1.03	0.53	0.44	0.83	1.89	0	2.31	0.48	2.28	0.96	0.71	0.85	0.14	1.96	0.21	0.69	0	0.48	0.58	1.15	1.02	4.56	0	1.61	0	0.37	0.81	0.24	0.35	0.12	0.52	0.57	0.87	0.43	0	0.25	0	0.41	0.63	0	0	1.06	0.84	0
T cells	CTLA4	0.18	0.09	0	0	0.16	0.07	0.02	0.05	0.02	0.03	0.07	0.33	0.08	0.29	0.02	0.22	0.1	0.52	0.04	1.29	0	0.02	0.13	0.63	0.04	2.19	0.11	0.02	0	0.15	0.32	0	0	0.02	0.22	0.96	0.18	0	0	0.09	0.11	0.39	0.29	0	0.02	0.19	0.3	0
Myeloid dendritic cells	CLEC10A	0.24	0	0.07	0.19	0.13	0	0.03	0	0	0.33	0.1	1.15	0.09	0.12	0.47	0.06	0.67	3	0.11	3.08	0.13	0.07	0.32	5.2	0.15	5.46	0.35	0.08	0.17	0	0.08	0	0.13	0.06	0.06	0.54	1.52	0.69	0.08	0.06	0.41	0.77	0.3	0.15	0	0.03	0.81	0.12
Cytotoxic lymphocytes	GNLY	3.26	0.72	0.02	2.74	3.58	1.24	1.16	3.62	3.27	0.47	2.17	3.57	5.18	1.4	2.01	1.52	0.84	33.65	2.32	13.32	0.13	1.63	2.22	6.38	1.17	9.55	2.35	3.3	1.03	1.08	1.6	0.25	0.33	1.16	16.13	3.06	11.28	0.34	0.17	0.88	3.84	3.54	6.66	21.27	2.73	2.31	20.72	0.64
Monocytic lineage	PLA2G7	2.28	0.75	0.19	3.81	0.76	1.27	1.1	1.23	1.51	0.68	0.45	4.54	0.14	1.27	1.56	0.84	2.79	11.57	5.38	5.02	0.47	0.67	1.86	7.08	0.4	0.32	5.67	1.74	0.06	1.12	2.12	0.26	0.09	4.85	0.52	5.39	5.16	2.17	0.14	1.63	2.21	1.93	3.01	2.6	1.75	1.5	1.99	0.08
B lineage	STAP1	0.02	0.04	0	0.04	0.25	0.02	0.03	0	0	0	0	0.06	0	0	0.03	0.05	0.08	0.12	0.03	0.25	0	0	0.08	0.6	0	1.1	0	0	0	0	0.03	0	0	0.09	0.14	1.17	0.08	0	0	0	0.08	0	0	0.12	0	0.16	0.05	0
T cells	CD28	0.07	0.01	0	0.88	0.07	0.08	0.03	0.21	0	0.23	0	0.89	0	0.16	0.15	0.01	0.08	0.45	0.02	0.44	0	0.01	0.02	2.17	0.1	0.34	0.59	0	0.38	0.11	0.07	0.02	0	0.25	1.37	1.85	0.27	0.06	0.01	0.01	0.04	0.02	0.04	0.01	0.1	0.54	0.04	0
Myeloid dendritic cells	CLIC2	2.44	1.18	0.3	7.79	2.32	2.01	1.66	1.14	2.49	0.56	1.27	4.79	0.83	1.3	2.29	1.85	1.96	3.99	3.16	2.72	0.25	1.04	1.99	5.3	2.4	2.8	3.86	2.2	0.04	1.57	0.91	0.02	0.16	1.96	2.24	2.21	3.24	1.22	0	1.05	2.6	0.27	1.7	2.5	0.56	1.4	1.37	0.11
Monocytic lineage	KYNU	0.63	0.42	0	1.74	0.78	0.28	0.24	0.41	0.43	0.33	0.12	4.55	0.06	0.83	0.97	0.27	0.8	3.08	2.47	2.58	0.2	0	2.24	9.04	2.44	3.37	3.34	0.34	0.21	0.11	0.4	0	0.2	1.07	2.98	3.26	1.22	0.38	0	0.4	0.6	0.24	0.39	0.66	0.58	3.82	1.49	0.16
Monocytic lineage	CSF1R	30.28	8.72	5.81	27.07	29.48	37.78	11.41	37.45	8.67	48.33	6.26	15.17	12.98	43.74	27.96	8.88	35.83	43.86	54.78	60.22	14.77	7.1	54.67	52.09	17.5	57.85	36.16	18.43	22.55	5.58	31.82	3.41	3.55	23.52	52.03	50.78	25.59	26.71	2.48	35.7	17.96	21.63	23.18	13.82	31.29	23.66	27	11.27
Monocytic lineage	ADAP2	4.6	2.11	1.01	14.45	4.91	3.49	2.33	6.31	0.96	11.11	1.7	5.86	1.64	7.86	4.47	3.4	11.27	14.11	7.75	18.26	2.02	3.2	8.32	24.41	14.47	9.2	14.81	3.22	16.08	3.81	5.64	2.09	2.23	12.72	12.52	21.25	6.46	5.39	0.96	6.11	3.16	5.13	3.66	3.47	6.35	6.67	6.61	4
Monocytic lineage	FPR3	0.23	0.02	0.21	2.9	0.69	0.05	0.27	0.28	0.03	4.8	0	5.84	0.04	0.2	2.05	0.07	4.38	14.22	2.12	8.96	0.23	0.42	1.02	17.87	1.09	7.14	11.66	0.42	1.67	0.06	0.16	0.27	0.21	4.39	3.39	13.86	3.56	0.7	0.42	0.03	0.42	0.29	1.31	0.42	0.27	3.41	1.6	0.95
Monocytic lineage	TFEC	2.06	0.48	0.38	1.11	1.32	1.3	0.61	0.81	0.56	0.73	0.57	2.18	0.17	1.28	1.07	0.3	2.11	6.63	2.33	5.08	0.05	0.16	2.1	5.22	1.87	3.04	3.66	0.59	0.35	0.22	1.25	0.02	0.02	1.68	1.81	6.24	1.36	0.52	0.16	1.15	1.35	1.32	1.28	0.83	1.07	1.46	1.92	0.28
Neutrophils	CLEC7A	1.78	0.86	0.4	4.02	3.81	5.3	0.76	1.89	1.11	8.74	0.39	5.91	2.9	5.37	5.12	1.24	5.66	16.72	4.6	20.85	0.53	0.23	6.28	39.67	5.75	9.46	7.26	0.92	2.15	0.53	6.08	0.15	0.24	4.03	11.24	13.94	3.38	1.52	0.45	3.05	2.46	2.94	2.78	1.16	0.52	10.1	6.2	1.2
Neutrophils	NPL	19.86	10.04	1.12	16.12	19.23	10.47	8.32	10.42	8.82	11.96	3.54	14.06	7.09	8.52	15.54	8.05	23.36	68.4	18.3	32.44	5.04	3.93	7.96	50.63	10.87	20.28	28.88	6.02	2.57	10	28.98	2.56	3.06	22.93	25.64	57.92	16.74	12.31	2.37	12.26	6.91	14.47	42.9	4.09	9.59	21.38	30.97	4
Neutrophils	IRAK3	0.49	0.32	0.28	0.42	0.47	1.46	0.93	1.46	1.16	1.83	0.27	1.99	0.16	1.26	0.49	1.2	1.58	0.64	3.15	1.21	0.22	0.23	2.25	4.45	0.65	1.21	0.88	0.28	0.41	0.8	1.25	0.27	0.09	0.71	1.23	6.15	0.42	0.37	0.21	0.56	0.23	0.34	0.7	0.73	0.94	0.7	1.55	0.5
Neutrophils	SKAP2	4.49	1.4	0.2	2.95	8.71	8.2	1.56	4	7.27	0.31	3.34	4.02	1.18	8.21	1.65	6.3	4.71	5.25	6.59	6.83	0.22	0.34	5.88	5.86	14.37	14.14	3.81	1.15	0.75	0.9	3.52	0.05	0.04	3.45	15.74	6.44	1.97	1.19	0.21	1.29	2.35	0.9	2.03	1.25	1.88	12.74	6.98	0.25
B lineage	BANK1	0.32	0.12	0.07	0.31	2.59	0.52	0.14	0.5	0.54	0.05	0.09	0.1	0.02	0.33	0.31	0.42	0.13	0.27	0.31	0.52	0.38	0	0.13	0.5	0.15	2.04	0.27	0.04	0.11	0.05	1.76	0	0.16	0.26	0.41	0.51	0.05	0	0	0.21	0.03	0	0.3	0.02	0.23	0.32	0.06	0.02
T cells	CD3G	0.05	0	0	0.25	0.03	0	0.01	0.07	0.08	0.5	0.07	0.32	0.13	0.27	0.06	0.02	0.14	0.74	0.09	0.42	0	0.07	0.11	0.52	0.29	0.45	0.44	0.05	0.09	0	0.04	0	0.05	0.05	0.46	1.26	0.17	0.01	0	0	0.25	0.09	0.27	0.04	0	0.17	0.22	0.08
Neutrophils	LINC00528	0.11	0.23	0	0.22	0.49	0.18	0.28	0.31	0.22	0.15	0.13	0.24	0.32	0.08	0.3	0.46	0.3	0.62	0.34	0.42	0.04	0.19	0.09	0.36	0.12	0.57	0.25	0.13	0.05	0.25	0.29	0.09	0.02	0.23	0.4	0.43	0.31	0.32	0	0.26	0.44	0.99	0.26	0.25	0.35	0.26	0.22	0.07
T cells	CD6	0.55	0.09	0.12	0.38	0.43	1.27	0.26	0.18	0.87	3.72	2.03	1.25	1.87	0.39	0.44	0.61	0.1	6.77	0.21	3.98	0.03	0.13	0.47	2.97	0.24	4.14	1.51	0.43	0.64	0.42	0.28	0.1	0.96	0.11	1.23	3.6	0.88	0.08	0.09	0.13	0.59	0.81	1.23	0.03	0.07	0.69	1	0.28
T cells	CHRM3-AS2	0.11	0	0	0.03	0.06	0.03	0.03	0	0.08	0.02	0.04	0.08	0.06	0.03	0	0.13	0.03	0.08	0.02	0.18	0	0.02	0.1	0.39	0	0.22	0.15	0.3	0	0	0	0	0.27	0	0.09	0.43	0	0	0	0	0.21	0	0.05	0	0.07	0.1	0.03	0.08
Cytotoxic lymphocytes	EOMES	0.02	0	0	0.13	0.06	0	0.04	0.1	0.04	0.98	0.02	0.19	0.2	0.06	0.05	0.04	0	0.35	0.02	0.54	0	0	0.04	0.5	0.13	0.49	0.31	0.07	0.25	0.05	0	0	0	0.03	0.09	0.86	0.2	0.03	0	0	0.07	0.03	0.05	0.1	0	0.17	0.17	0.02
B lineage	PAX5	0	0.35	0.25	0.09	0	0.07	0.22	0.01	0.02	0.18	0	0.21	0.01	0	0.13	0.02	0.05	0.08	0	0.03	0.02	0.2	0.01	0.16	0.06	0.19	0.03	0	0	0.15	0.03	0.21	0	0.71	0	1.54	0.04	0.01	1.22	0	0.28	0.04	0.01	0.09	0.02	0.03	0.01	0.02
B lineage	CD19	0.35	0.06	0	0.29	0.16	0.07	0.08	0.25	0.09	0.21	0.14	0.06	0.39	0.24	0.03	0	0.16	1.35	0.09	0.74	0	0.07	0.58	0.53	0.27	1.81	0.13	0.22	0	0.15	0.28	0	0.3	0.13	0.39	1.39	0.16	0.18	0	0.13	0	0.52	1.47	0.18	0.2	0.26	1.28	0.09
B lineage	FCRL3	0.01	0	0	0.03	0.04	0	0.03	0	0.14	0.02	0.01	0.02	0	0	0.01	0	0.06	0.42	0	0.14	0	0.01	0.22	0.24	0	0.58	0.06	0	0	0.04	0.01	0	0	0.01	0.06	0.2	0.01	0.16	0.02	0	0.01	0.02	0.05	0	0.01	0.01	0.14	0.02
B lineage	FCRL5	0	0.01	0	0.03	0	0	0	0.04	0.02	0.13	0	0.01	0	0.02	0.03	0	0.01	0.6	0.02	0.37	0	0	0.02	0.39	0	0.48	0.04	0.03	0	0	0	0	0	0.01	0.1	0.44	0	0.02	0	0	0.03	0	0.05	0	0	0.03	0.03	0
NK cells	PTGDR	0.06	0	0.04	0.04	0.04	0.02	0.02	0.05	0.09	0.2	0.02	0.11	0.03	0.08	0.01	0.14	0.07	0.21	0.04	0.2	0	0	0.04	0.41	0.01	0.18	0.07	0	0.02	0.08	0.09	0.12	0.05	0.03	0.07	0.78	0.01	0	0	0	0.05	0	0.04	0	0.03	0.09	0.33	0.13
Neutrophils	HAL	0.03	0.02	0	0	0.04	0.04	0	0.58	0.05	1	0.05	0.25	0	0.02	0.02	0.02	0.01	0.07	0.03	0.19	0.05	0.03	0.03	0.52	0.02	0.14	0.08	0.04	0	0.02	0.03	0	0.15	0.01	0.14	0.09	0.07	0.01	0	0.02	0.01	0	0.1	0.17	0.01	0.08	0.67	0.02
Neutrophils	BTNL8	0.05	0.04	0.08	0.07	0.05	0.03	0.23	0.2	0	0	0.11	0.28	0	0.2	0.06	0.12	0.16	0.13	0.35	0.19	0.04	0	0.17	0.33	0.09	0.04	0.07	0.05	0	0.13	0.09	0	0	0	0.06	0.14	0	0	0.08	0.1	0	0	0.3	0.12	0	0	1.42	0.12
NK cells	SH2D1B	1.23	0.03	0.05	0.02	0.02	1.32	0.12	0.05	0.65	0	0.33	0.06	0.1	0.57	0.08	0.28	0.06	0	0	0.27	0	0.04	0.06	0.08	0.28	0.06	0.1	0.03	0	0.05	0.02	0	0	0.05	0.1	0.15	0.04	0	0	0.13	0.04	0	0.08	0.08	0.02	0.1	0.21	0
Myeloid dendritic cells	CD1E	0	0	0.05	0.06	0	0	0	0	0	0.1	0	0.34	0	0	0.13	0	0.17	0.61	0.03	0.26	0	0	0.42	0.7	0.09	0.76	0.25	0	0.08	0	0	0	0.04	0.04	0.07	0.24	0.33	0.15	0	0	0.22	0	0	0	0.07	0.03	0.73	0.03
B lineage	KLHL14	0.57	0.11	0	0.36	0.1	0.45	0.15	0.05	0.28	0.37	0.17	0.62	0.09	0.15	0.02	0.16	0.02	0.01	0.01	0.04	0	0.25	0.03	0.23	0.17	0.19	0.18	0.02	0.03	0.03	0.08	0.04	0.52	0.05	0.04	1.35	0.04	0.14	0	0	0.06	0	0.09	0.02	0.01	0.35	0.01	0.08
Neutrophils	TNFRSF10C	0.26	0.05	0.48	10.26	1.56	0.22	0.35	0.53	0.13	1.32	0.09	3.29	3.31	1.2	4.64	0.06	0.46	1.64	0.44	2.77	0.53	0.24	1.01	6.79	5.21	19.38	2.05	0.5	0.65	0.16	0.85	0.29	5.97	1.33	1.03	1.05	1.57	0.71	0.46	0.4	1.2	1.47	3.64	0.27	0.47	4.3	5.06	0.87
Neutrophils	PCBP1-AS1	9.1	11.31	5.91	11.15	13.2	12.1	15.77	20.44	8.73	9.27	6.08	15.99	8.54	19.27	16.11	6.89	17.77	12.19	12.85	9.29	8.86	15.45	13.56	10.5	19.34	19.12	52.28	11.8	4.62	10.24	20.75	10	19.75	23.97	15.4	15.32	17.55	12.23	7.44	11.09	17.98	14.45	10.9	33.29	9.73	9.66	13.45	11.15
Neutrophils	TGM3	0.18	0.06	0	0.03	0.29	0.09	0.25	0.31	0.24	0	0.39	0	0.23	0.06	0.32	0.32	0.12	0.13	0.03	0.16	0.02	0.12	0.09	0.24	0.03	0.64	0.49	0.41	0	0.13	0.59	0	0	0.03	0.03	0.19	0.13	0.04	0.16	0.21	0.39	0.06	0.08	0.17	0.29	0.28	0.48	0.21
Neutrophils	FPR1	4	0.23	0.62	7.22	1.32	2.19	1.24	5.01	1	6.05	0.4	13.05	0.28	4.89	3.83	0.89	6.07	5.99	5.13	30.1	0.64	1.16	18.98	72.4	4.77	5.58	11.2	2.61	2.47	0.31	3.68	0.11	0.14	6.55	21.4	16.16	7.44	5.15	0.64	6.27	2.04	1.98	2.78	2.97	1.15	8.94	15.82	1.06
Neutrophils	LRG1	0.18	0.07	0.13	0.11	0.04	0.04	0.11	0.08	0.07	0.14	0.13	0.34	0.02	0.06	0.11	0	0.04	0.17	0.08	0.37	0.12	0.01	0.8	5.37	0.27	0.3	0.14	0.12	0.58	0.05	0.07	0.02	0.02	0.01	0.39	0.62	0.21	0.2	0	0.11	0.17	0.06	0.13	0.09	0.01	0.23	1.59	0.26
Neutrophils	CSF3R	16.53	4.61	1.5	7.99	19.3	7.6	2.25	11.61	4.56	27.45	2.28	18.17	6.77	9.98	13.71	9.25	13.24	48.5	12.88	30.51	4.08	2	16.1	58.09	9.83	30.43	15.37	6.25	8.72	2.8	14.6	0.62	1.49	6.55	15.32	29.63	16.83	5.68	1.02	8.15	11.89	11.59	17.75	5.46	16.25	8.02	49.34	4.04
Neutrophils	VNN3	0.09	0	0	0.07	0.05	0	0	0.27	0	0	0	0.34	0	0	0.07	0	0.05	0.54	0.11	0.39	0	0	0.22	0.57	0.05	0.15	0.09	0	0	0	0.06	0	0	0	0.34	0.16	0.14	0.05	0	0	0.11	0.03	0.07	0.03	0	0.05	1.42	0.05
Neutrophils	FCGR3B	0.11	0	0.3	0.29	0	0.23	0.02	1.67	0.12	1.93	0.02	5.4	0	0.13	0.25	0	0.17	0.04	0.04	2.86	0.18	0	3.76	9.81	0.56	0.03	0.65	0.08	1.79	0.12	0	0	0.7	0.39	0.79	2.69	0.04	1.15	0.13	0.16	0	0	0.04	0.7	0	1.03	9.91	0.38
Neutrophils	CXCR2	0.1	0.06	0	0.37	0.11	0.11	0.06	0.79	0	0.09	0	0.78	0.02	0.57	0.23	0.06	0.36	0.31	0.03	1.23	0.12	0.04	1.23	3.95	0.11	0.29	1.55	0.05	0.08	0.03	0.16	0	0.13	0.57	0.42	0.99	0.24	0.22	0	0.07	0.1	0	0.03	0.13	0.11	0.2	5.94	0.02
Neutrophils	CXCR1	0.01	0	0	0.08	0.02	0.04	0.01	0.53	0.05	0	0	1.43	0.04	0.05	0	0.02	0.03	0.19	0	0.79	0.02	0	0.33	2.75	0.07	0.08	0.07	0	0	0	0	0	0	0	0.01	0.3	0.02	0.12	0	0.03	0.04	0.03	0	0.02	0.02	0.05	8.8	0
Neutrophils	PROK2	0.02	0	0	0.03	0	0.05	0	0.2	0.03	0	0	0.2	0	0.08	0	0.03	0.05	0.22	0.14	0.26	0	0	0	1.37	0.36	0.03	0.04	0	0	0.03	0.16	0	0.06	0.12	0.1	0.09	0.03	0.08	0	0.08	0.05	0	0	0	0.03	0.14	1.22	0
Neutrophils	KCNJ15	0.01	0	0	0.12	0.09	0.01	0	1.2	0	0.12	0	0.89	0.02	0.03	0.03	0	0	0.07	0.12	0.84	0.08	0.04	0.18	2.97	0.4	0.26	0.16	0	0.34	0.01	0	0	0.29	0.11	0.71	0.1	0.08	0.04	0	0.01	0	0.01	0.02	0.02	0	0.38	1.13	0
Neutrophils	FCAR	0.15	0	0.13	0.14	0.18	0.11	0	0.12	0.05	0.51	0	0.06	0.3	0.15	0	0.04	0.12	0.09	0	0.64	0.03	0	0.38	6.29	0.25	0	0.36	0	0	0	0.14	0.1	0	0.07	0.54	0.42	0.06	0.13	0.03	0.09	0	0	0.02	0.15	0	0.81	0.32	0.08
Neutrophils	PHOSPHO1	0.88	0.28	0.63	0.62	0.35	1.54	0.38	1.62	1.54	3.36	4.81	2.37	1.68	1.26	0.89	0.85	0.28	1.64	0.47	2.15	0.43	0.22	1.89	2.6	0.45	0.47	2.03	0.32	1.92	0.29	0.62	0.18	0.96	4.89	1.42	1.55	0.56	0.46	0.26	0.34	0.54	0.44	1.36	0.07	0.2	1.24	6.88	0.74
Neutrophils	SLC25A37	5.68	9.25	2.58	13.1	7.99	9.85	9.12	15.58	9.04	3.07	7.9	23.7	3.43	7.51	12.01	10.48	6.57	32.05	10.62	8.32	1.88	5.16	11.14	26.85	20.72	14.47	11.7	12.58	3.58	5.75	10.15	2.83	2.53	16.32	21.29	15.29	13.98	11.55	1.27	4.33	5.14	11.55	26.32	8.01	6.7	33.74	24.37	2.89
Neutrophils	CMTM2	2.73	1.6	0.05	1.88	2.64	0.69	0.13	2.61	1.46	0.14	1.91	5.98	1.71	0.52	1.35	1.24	0.52	3.04	0.73	2.64	0.15	0.69	1.06	5.96	0.32	2.11	0.44	6.72	0	1.64	1.49	0.29	1.18	0.42	0.24	0.73	4.68	0.72	0	3.02	3.09	4.1	3.94	1.17	2.26	1.13	23.8	0.62
Neutrophils	DGAT2	4.65	1.81	0.54	3.2	2.47	4.03	6.93	2.47	5.73	0.63	6.25	5.81	4.3	3.23	3.93	2.59	1.53	0.68	0.66	2.21	0.25	1.84	1.16	5.83	0.74	2.68	0.39	2.07	0.15	1.16	0.28	2.57	3.39	3.64	2.64	1.36	2.56	3.26	0.8	5.76	4.13	4.26	3.13	0.7	0.4	1.69	4.48	0.18
NK cells	CD160	0.09	0.12	0.08	0.28	0.11	0.28	0.12	0.17	0.09	0.25	0.29	0.19	0.21	0.07	0.25	0.03	0.24	0.08	0.07	0.12	0.16	0.08	0.29	0.29	0.29	0.25	0.24	0.15	0.05	0.03	0.32	0.13	0.23	0.45	0.38	0.32	0.02	0.11	0.03	0.01	0.07	0.15	0.37	0.4	0	0.22	0.32	0.09
B lineage	EBF1	0.6	2.72	0.08	1.62	0.44	0.95	0.94	0.61	0.3	0.64	0.41	1.31	0.5	1	0.36	0.85	1.13	0.44	2.47	0.47	0.45	1.15	1.07	3.09	2.49	1.16	5.36	0.33	0.68	3.33	0.6	0.41	0.3	2.55	0.61	1.56	1.43	0.58	0.29	1.15	0.58	0.4	0.87	1.37	1.1	1.77	1.17	0.53
Neutrophils	CTB-167B5.2	0.02	0	0.03	0	0.01	0	0.13	0.11	0	0.26	0	0.1	0	0.01	0.04	0.02	0.2	0.1	0.18	0.12	0.06	0.01	0.18	0.55	0.06	0.03	0.06	0	0	0	0.01	0.23	0.05	0.12	0	0.06	0.04	0	0.05	0	0	0	0.04	0.07	0.06	0.01	0.23	0
Neutrophils	STEAP4	0.12	0.48	0.23	0.02	0.07	0.1	0.37	0.18	0.13	0.48	0.03	0.21	0	0.03	0.15	0.16	0.44	0.16	0.54	0.72	0.41	0.03	0.46	5.38	0.32	0.11	0.12	0.07	0.01	0.8	0.14	0.55	0.38	0.17	0.08	0.23	0.04	0.08	0.08	0.02	0.12	0.05	0.07	0.44	0.11	0.18	0.85	0.01
Neutrophils	CYP4F3	0.18	0.01	0	0.02	1.18	0.24	0.09	0.19	0.15	0.66	0.06	0.19	0.06	0.66	0.2	0.17	0.44	0.9	0.39	1.69	0.83	0.63	0.18	2.02	0.31	1.56	0.02	0.04	0	0.07	1.62	0.03	0	0.03	0	1.39	0	0.14	0.04	0.02	0.02	0.24	0.71	0.04	0.03	0.1	2.48	0.01
Neutrophils	PI3	0	0	0	0.52	0.1	0.1	0.11	0.64	0.12	0.44	0.45	7.25	0	9.49	0.11	0.65	0	1.75	0.12	0.76	0	0.11	0.11	31.38	73.3	0.89	0.5	0.1	0	0	0.26	0	0	0.09	49.69	12.17	0.56	0.33	0	0.1	0	0.21	0.7	0	0	586.75	6.33	0.25
Cytotoxic lymphocytes	KLRC4-KLRK1	0.85	0.53	3.98	0.13	0.27	0.13	5.31	8.41	3.2	0.25	0.04	0.55	0	0.18	2.58	0.24	5.38	0.18	1.22	0.2	0.91	2.96	0.29	0.54	0.16	0.32	55.03	0.05	0	0.74	0	1.32	1.27	5.35	0.2	1.43	0.29	2.75	0.74	0.58	0.48	0	0	52.27	1.46	0.19	0	1.03
Cytotoxic lymphocytes	KLRC4	0.37	4.28	1.23	0.85	0.48	0.25	4.87	12.84	2.47	0	0	1	1.55	1.04	3.22	0.44	7.51	0	1.57	0.3	1.54	5.36	0.73	0.22	1.1	0	31.18	1.51	0	4.3	0.09	0.99	1.04	7.69	0.44	1.36	3.72	5.02	0.45	1.25	2.05	0.35	0.29	75.71	2.68	0	0	0.34
Cytotoxic lymphocytes	KLRC2	11.79	21.12	6.75	17.58	4.65	1.24	61.06	93.22	21.1	0.18	1.35	44.19	1.44	0.33	33.58	2.75	48.1	1.63	17.64	0.45	2.34	84.35	3.33	0.56	3.11	0.35	42.99	20.45	0	30.64	0.86	3.65	3.59	45.29	1.7	0.5	106.36	0.29	3.03	47.65	80.67	13.05	6.33	501.09	36.94	0.35	0.36	0.79
Cytotoxic lymphocytes	KLRC3	0.81	4.35	0.92	2.4	0	0.75	10.85	13.86	3.45	0	0	1.14	0	0.89	3.29	1.55	5.92	0.49	5.28	0.82	0.21	6.05	1.28	0.35	0.25	0.89	6.21	0.13	0	3.8	0.23	0.58	0	11.12	1.17	0.66	6.72	4.93	0.25	1.54	8.25	5.23	1.22	86.98	4.96	0	0	0
B lineage	CKAP2	4.2	5.26	1.07	4.98	6.45	5.16	9.48	6.12	5.13	0.09	2.21	4.13	1.15	7.53	5.49	2.5	16.74	2.19	6.51	2.49	0.46	7.48	6.91	4.41	21.51	5.32	11.29	2.15	0.43	7.17	7.53	0.36	0.06	65.33	8.85	14.04	6.29	6.61	0.58	2.93	5.83	0.96	2.13	31.5	1.98	8.86	4.9	0.83
B lineage	BMS1P20	0.55	0.6	0.86	1.63	0.5	2.74	1.95	4.12	1.37	0.76	0.43	1.04	0.07	2.29	1.26	0.26	3.13	0.31	1.33	0.7	0.78	4.21	2.34	2.29	2.62	0.75	3.47	0.16	0.65	0.96	2.12	2	1.7	5.63	1.9	2.57	0.52	2.02	0.68	0.52	1.21	0	0.09	5.45	1.02	2.92	1.15	0.55
B lineage	RALGPS2	1.07	0.62	1.17	0.76	0.65	3.24	1.92	10.27	0.97	0.34	0.2	1.6	0.1	3.3	2.47	1.33	1.91	0.42	1.18	0.55	1.18	0.81	3.72	3.58	2.37	1	11.09	0.68	0.24	2.65	1.73	1.21	0.83	2.45	2.09	4.42	0.81	1.66	1.8	1.03	0.33	0.07	0.45	7.26	1.43	1.65	0.25	1.82
Neutrophils	MEGF9	10	8.89	1.29	9.3	4.4	22.41	13.83	17.02	11.93	1.86	4.9	6.74	1.87	13.98	14.79	9.81	11.63	7.97	15.38	12.52	1.8	10.13	14.25	12.28	9.53	4.2	20.12	2.51	0.26	7.92	6.46	2.22	1.3	14.11	5.94	13.08	4.01	7.06	1.25	4.4	3.22	1.81	5.63	11.52	5.32	4.92	5.95	1.46
Neutrophils	ABHD5	1.89	4.56	0.63	5.88	2.77	4.56	6	12.77	2.98	2.06	0.78	7.98	2.4	9.58	5.55	1.89	11.57	7.27	14.01	3.88	1.53	7.01	15.38	10.05	16.94	4.04	9.2	1.17	0.52	6.19	5.54	1.69	2.67	8.11	8.64	9.8	4.6	6.9	1.16	2.16	2.7	2.71	2.83	2.61	4.79	10.13	3.85	1.75
Neutrophils	PLXNC1	2.35	4.3	0.92	3.2	3.13	6.55	5.07	4.62	3.72	1.81	1.84	3.57	0.92	5.21	2.63	2.35	10.83	3.06	3.7	2.89	1.51	1.46	3	7.51	3.45	5.59	4.87	1.35	4.51	3.01	6.57	1.02	0.76	4.02	2.81	6.44	2.71	2.77	0.48	2.03	3.7	0.57	1.16	4.3	1.22	1.81	2.18	1.12
Neutrophils	NHSL2	0.08	0.07	0.15	0.13	0.19	1.42	0.19	0.45	0.12	0.59	0.08	0.2	0.02	0.28	0.33	0.13	0.19	0.15	0.15	0.24	0.08	0.16	0.21	0.75	0.52	0.45	0.66	0.13	0.32	0.07	0.11	0.85	0.35	0.5	0.58	0.72	0.05	0.08	0.37	0.05	0	0.01	0.11	0.11	0.18	0.08	0.08	0.75
Neutrophils	SLC12A6	0.71	1.01	4.04	1.74	0.77	10.17	4.31	12.13	1.97	2.5	0.32	0.83	0.41	11.04	3.23	1.59	7.03	0.62	2.98	1.08	5.05	3.19	5.36	7.25	4.75	0.66	9.11	0.38	1.7	1.96	1.33	5.62	3.02	8.44	2.44	9.54	0.83	5.6	2.03	0.22	0.45	0.16	0.28	7.89	1.18	3.07	0.84	2.96
Neutrophils	LRRC4	9.52	12.91	2.82	6.53	7.52	19.58	20.83	19.61	15.06	1.88	8.44	3.21	1.88	18.04	12.84	9.92	38.24	1.82	7.31	4.1	6.44	17	7.44	3.56	5.55	1.95	5.29	3.55	1.38	11.22	7.44	12.69	4.67	19.79	2.24	8.18	7	18.78	3.6	10.44	9.8	2.1	3.91	15.21	7.38	1.21	1.79	4.65
Neutrophils	KIF13A	9.54	11.22	2.73	10.06	9.45	10.25	18.13	19.87	8.38	2.36	4.58	9.14	5.49	11.91	14.67	9.39	22.28	9.18	16.88	9.71	8.34	30.71	12.93	10.83	9.6	3.83	29.61	7.29	14.16	26.12	10.48	14.68	2.59	20.81	9.89	16.15	11.83	13.56	3.29	11.47	5.46	5.54	6.28	6.86	8.75	15.99	9.26	2.95
Neutrophils	TECPR2	9.79	3.11	7.79	15.99	7.93	16.58	5.82	22.79	9.64	12.51	6.73	11.41	5.38	9.77	10.81	7.56	10.49	7.51	13.08	12.98	8.01	8.76	19.79	15.82	13.78	5.79	13.05	4.65	4.66	5.28	13.04	7.83	10.62	9.78	12.51	11.27	5.26	20.07	9.03	6.14	6.88	3.92	5.22	4.57	15.47	6.29	11.51	8.45
B lineage	CD22	26.41	2.87	0.91	9.61	2.91	18.41	1.9	13.53	25.14	3.34	9.53	4.43	6.93	20.22	1.84	23.9	4.08	36.92	20.49	42.53	0	0.26	16.85	3.09	0.42	3.62	1.91	3.15	1.34	5.34	0.48	0.82	0.2	0.83	0.52	17.23	6.78	5.03	0.85	0.71	0.61	8.94	8.85	0.29	19.93	1.29	0.6	0.54
Neutrophils	DOCK5	4.64	0.48	0.14	2.12	0.59	9.88	1.25	5.1	7.49	4.86	2.04	2.52	1.67	6.28	0.47	5.21	1.62	6.96	11.35	8.39	0.83	0.06	16.83	4.8	1.38	3.68	3.26	0.65	1.34	0.94	0.32	0.63	0.03	0.61	1.54	5.91	1.15	1.71	0.92	0.38	0.2	1.84	1.1	0.31	2.57	1.86	0.72	1.59
Neutrophils	BEST1	18.41	13.3	9.38	14.16	16.08	13.48	30.41	10.36	11.05	12.1	8.48	20.82	16.56	21.36	18.74	10.33	10.85	39.54	24.38	31.95	2.22	11.95	10.63	14.04	5.42	5.3	18.22	9.43	4.1	6.03	12.62	9.4	6.47	2.81	7.34	17.2	13.2	8.64	6.39	12.1	8.9	19.94	19.2	5.22	10.32	8.42	7.88	4.89
T cells	THEMIS	0.71	0.05	0.02	0	0.04	2.24	0.15	0.61	1.82	0.15	0.79	0.12	0	1.56	0.06	0.34	0.05	0.29	0.16	0.69	0.02	0.01	0.45	0.33	0.13	0.12	0.18	0.07	0.12	0.04	0.02	0	0	0.08	0.09	1.04	0.09	0.02	0	0.1	0.02	0.01	0.22	0.02	0.07	0.08	0.04	0.13
Neutrophils	SLC26A8	2.02	0.53	0	0.09	1.15	2.66	0.48	0.28	2.42	0.03	0.66	0.06	0.16	0.83	1.03	2.23	0.1	0.02	0.11	0.39	0.04	0.05	0.32	0.61	0.17	0.06	0	0.16	0.03	0.17	0.13	0.06	0.04	0.08	0.19	0.17	0.04	0.09	0.05	0.17	0.27	0.02	0.21	0.22	0.15	0.13	0.12	0.05
Neutrophils	ARHGAP26	4.81	1.76	0.74	3.32	3.28	18.92	2.13	5.35	8.09	6.3	5.33	4.34	2.23	8.06	4.64	7.45	5.65	2.06	2.95	2.46	6.61	0.69	4.26	5.39	5.29	4.83	5.57	1.71	7.15	2.45	3.44	1.3	1.5	5.66	4.92	8.26	1.72	1.79	3	1.51	1.19	1.96	4.08	2.06	1.54	3.89	3.58	3.49
Neutrophils	REPS2	5.79	2.41	1.02	1	2.48	19.24	4.53	7.38	8.49	0.51	6.3	1.13	4.04	9.48	1.47	4.72	11.43	2.61	5.15	4.11	7.8	4.31	5.3	1.69	1.08	1.18	1.13	12.47	0.41	6.4	0.41	6.87	1.15	5.26	0.81	2.04	5.27	3.65	2.34	4.98	2.98	4.5	3.8	7	5.27	0.58	0.59	1.59
Neutrophils	NFE4	0.04	0	0	0	0.5	0	0	0	0.05	0	0	0.26	0	0	0.23	0.05	0.09	0.13	0.04	0.04	0	0.04	0.04	0.04	0.05	0.05	0	0.11	0	0	0.11	0	0	0	0	0	0.17	0.08	0	0.04	0.04	0	0.03	0.23	0	0.13	1.55	0
[truncated: 645 more columns]

## Sheet: immune infiltration in TCGA
Population	gene_name	TCGA.DU.6403.01	TCGA.DU.7298.01	TCGA.FG.A710.01	TCGA.HT.A615.01	TCGA.DB.A4XA.01	TCGA.FG.5964.01	TCGA.DH.A66G.01	TCGA.DU.A7TI.01	TCGA.E1.A7YE.01	TCGA.02.0047.01	TCGA.DU.6542.01	TCGA.FG.7634.01	TCGA.HT.7471.01	TCGA.S9.A6U5.01	TCGA.HT.7472.01	TCGA.DU.7011.01	TCGA.DU.5853.01	TCGA.HT.8114.01	TCGA.DU.7019.01	TCGA.DU.6401.01	TCGA.S9.A6WQ.01	TCGA.DU.8167.01	TCGA.P5.A780.01	TCGA.FG.8191.01	TCGA.FG.6690.01	TCGA.S9.A6TU.01	TCGA.S9.A7R3.01	TCGA.S9.A6U9.01	TCGA.TM.A84L.01	TCGA.HT.7693.01	TCGA.CS.5393.01	TCGA.HT.7873.01	TCGA.CS.6667.01	TCGA.DU.8166.01	TCGA.HT.7676.01	TCGA.DU.7304.01	TCGA.HT.7686.01	TCGA.15.1444.01	TCGA.FG.8186.01	TCGA.HT.8108.01	TCGA.FN.7833.01	TCGA.HW.A5KM.01	TCGA.HT.A61B.01	TCGA.HT.A618.01	TCGA.DU.A5TP.01	TCGA.06.0129.01	TCGA.TQ.A7RH.01	TCGA.DH.A66D.01
B lineage	ABCB4	7.6717	6.2355	6.169	5.6004	5.4974	5.8662	4.48	5.2039	7.2105	5.862	5.6467	6.9794	5.0873	5.3605	5.0932	6.3226	4.8249	6.026	4.8221	6.2028	5.35	5.6374	5.8083	4.6642	4.4331	5.1721	5.6747	6.1176	4.5929	6.9855	6.2866	6.1429	6.5685	5.6672	5.4268	5.0931	5.877	6.5451	5.2427	5.236	4.0513	5.9141	6.5986	5.444	5.7427	7.2304	6.3544	6.3442
B lineage	BANK1	3.7671	2.8325	1.4627	3.0378	2.7053	4.2493	4.0956	2.6433	1.8403	2.2289	2.0771	2.9888	2.7704	3.1035	2.12	3.0921	3.5107	2.4939	1.5834	1.7636	2.2537	2.7732	2.4042	1.4944	1.7959	0.9615	0.987	1.5498	2.2796	0.454	3.5721	1.398	1.0449	2.2653	1.5853	3.8823	2.5244	3.3873	3.1008	2.7258	2.4465	3.5616	1.6872	3.6403	1.7921	0.8672	1.8753	1.8878
B lineage	CD19	2.2794	0.6628	1.6358	1.4314	0.6343	0.8631	1.2048	1.672	1.1956	1.1566	1.1423	1.4906	0.4732	0.5078	0.7393	2.3618	1.3451	1.257	1.221	1.7636	1.174	1.4155	1.5615	1.0638	1.6136	3.0189	1.7886	3.0407	2.4161	0.454	1.3862	1.7179	1.7994	0	2.6328	2.0609	0.4495	1.4868	0	1.522	3.1954	1.0761	3.8401	1.7611	0.8647	1.161	0.4659	0.8251
B lineage	CD22	7.5662	6.8923	3.7703	7.1526	7.7535	7.2605	3.278	5.396	4.9543	5.3985	6.1172	6.407	5.1359	6.3125	5.3277	5.0766	5.905	2.3039	3.5003	2.6299	8.7505	8.3272	8.2344	7.4066	3.4448	8.9775	6.8566	8.269	7.8984	3.1318	6.9023	7.6021	4.1129	3.4377	4.7554	5.5814	5.3906	7.2519	6.3507	4.4814	4.8674	4.6015	5.0624	6.7427	5.8389	5.9823	7.3422	4.7877
B lineage	CD79A	1.2641	2.5021	2.3827	1.6421	2.8225	3.0654	1.852	2.9183	0.7183	1.5079	1.7718	1.1418	2.1679	3.0309	2.3267	3.2142	3.1838	2.4333	2.7349	3.1674	3.292	2.6825	2.4042	2.6899	2.8441	3.4526	2.5631	3.4112	2.1288	2.5378	2.8983	2.7137	3.0776	2.2653	2.8078	2.8057	1.8316	1.889	1.024	3.2072	3.3608	3.3815	3.0188	3.584	2.7543	2.6683	1.717	2.5887
B lineage	CD79B	3.2869	2.8903	3.2372	2.5026	2.5776	2.993	1.6668	1.672	1.9647	5.5195	0.8519	2.5426	3.6156	3.1726	1.2258	2.8119	2.8403	2.7136	2.7349	1.9239	2.945	3.0156	1.5615	2.5174	2.1031	1.7521	1.7886	3.1228	3.1228	3.7227	2.9743	1.2068	2.5757	1.1821	1.3788	1.6392	2.9225	2.338	2.1522	2.6418	3.3077	3.5616	2.8513	3.5253	2.6637	2.6683	1.717	2.0308
B lineage	CKAP2	10.9501	9.9042	8.8512	9.7534	8.7649	8.5038	9.1702	8.9182	9.1992	10.0075	9.4254	9.7784	9.1929	8.3445	9.8514	9.1242	8.9117	9.1099	9.3676	8.8104	8.4763	8.6602	9.4278	8.2261	8.8507	8.3082	8.1031	8.3372	7.6231	8.7367	9.065	8.278	8.0383	9.6771	9.4314	8.8985	9.3843	9.568	8.571	9.7622	9.0395	8.9213	9.5764	8.7114	7.6237	11.4767	8.536	8.8627
B lineage	CLLU1	0	0.6628	0	0	0	0.4952	0	1.2091	1.5927	0	0	0.9298	0	0	0	0	0	0	0	0.4846	0	0	0.8324	2.4228	1.7382	2.8396	0.5763	0	0	0	0	0	0	0	0	0	0	0	0	0.4588	0	0.3529	0	0	0	0	0.8176	0
B lineage	CPNE5	10.0199	10.6372	11.7345	9.9945	10.9902	10.1629	11.1513	10.8423	9.7548	9.9646	9.0228	9.8584	10.3639	11.4247	9.0854	9.4173	10.2281	9.8659	10.218	10.095	9.6296	9.4316	10.0682	8.7541	10.6646	8.2733	8.351	8.3838	9.3889	10.2693	11.0182	11.0794	10.4188	10.4787	8.9519	10.6015	9.9476	9.2232	11.6191	9.6664	9.3087	7.4144	7.3996	9.9078	7.9573	12.2921	10.3648	9.582
B lineage	CR2	0.4334	0.6628	0	0	0	0	0.5211	0	0	0	0.488	0.681	0	0	0.7393	0.8097	0.8239	0.3005	0	0	1.6295	0.5027	0.8324	0.4473	0	0.9615	0.5763	0	0	0	0.489	0	0	0.3976	0.4856	0.7698	0	0.5367	0	0	0.4551	1.0761	0	0	0	0.4977	0	0
B lineage	DTX1	9.9097	9.101	10.1121	9.3045	10.1543	9.9088	9.5111	9.6461	8.0404	9.5828	9.3878	9.453	9.5946	10.1222	9.4924	9.5259	9.9096	8.9209	9.9352	9.1177	8.9712	9.4711	9.2245	8.6587	9.5799	9.0984	10.2364	9.7118	9.7948	9.704	10.006	9.7912	9.4273	10.1038	10.1244	9.8814	8.3682	9.2134	10.0955	9.6267	10.168	8.7974	10.1974	9.0077	8.6934	8.7767	10.1405	9.5519
B lineage	EBF1	5.7431	6.4766	6.8253	7.9339	7.1137	7.0268	6.9453	8.5351	6.2753	8.0414	6.0919	8.1326	6.7148	5.9486	6.7916	8.2953	6.0712	8.6855	9.3813	8.6914	7.6614	7.5907	6.8353	9.63	9.874	8.6904	9.6004	8.9845	8.2091	9.1763	8.0513	7.0062	9.5734	8.2807	7.4779	7.7876	7.1769	8.038	6.88	7.5502	7.4631	8.0948	7.624	6.3702	6.9983	7.9241	6.947	6.7988
B lineage	FCRL1	0	0.3692	0.4342	0.5103	0	0	0	1.2091	0	0	0	0.3804	0	1.8203	0.7393	0.8097	0.47	0.7612	0	0	0.5047	0	0.8324	0.7883	0.4977	0.5594	0.5763	0.9737	0.5674	0	0	0.4083	0	0.7089	0.4856	0	0	0.5367	0.4271	1.0862	0.8006	1.6856	0.5301	1.2832	2.3519	0.8672	0	1.1093
B lineage	FCRL2	0	0.3692	0	0	0	0.4952	0	0.5234	0	0	0	0	0.4732	1.18	0	0	0.47	0.3005	0	0	0	0	0	0.7883	0	0	0	0.5674	0	0.454	0	0	0.4377	0	0	0	0	0.5367	0	0.4588	0.4551	1.0761	0.5301	0.9678	0.8647	0	0	0
B lineage	FCRL3	0	0	0.7677	1.1845	0	0.4952	0.5211	0.5234	0	0	0.8519	0	0.829	0	1.003	0.4609	0.47	0.5492	1.221	0.8468	0	0	0.4754	0.4473	0	0	0	0	0.5674	0.454	0	0	0.773	0.3976	0	0.7698	0	0	0.4271	1.0862	1.0792	0	0	0.5635	0.8647	0.8672	0.8176	0.4707
B lineage	FCRL5	0	1.4591	0.7677	0	0	0.4952	1.2048	1.2091	0	1.1566	0	0	0	1.6368	0.4165	0	0.8239	0	0.736	0.4846	0	0	0	1.0638	0	0.5594	1.3062	0	0.5674	1.3098	0	0	0.4377	0	0.4856	0.7698	0.4495	0	0	0.8063	1.3125	0	0.9169	0	0	0.4977	0.4659	0
B lineage	FCRLA	7.7512	5.1339	3.2372	3.687	5.841	5.1118	4.0202	5.6177	2.767	6.2823	6.6027	4.4068	4.1451	4.5199	6.5083	3.6631	3.9306	4.8007	2.32	2.1994	4.1499	4.7241	5.6713	4.4409	3.55	5.912	6.6179	3.3443	3.3443	3.1318	2.4431	1.7179	3.7446	3.3507	4.0185	3.659	3.3932	4.6372	3.8856	5.645	3.412	5.6532	3.7947	3.7469	3.3843	4.9956	4.3802	4.0719
B lineage	KLHL14	2.9369	4.4004	2.1739	3.4832	2.1087	1.7895	3.278	1.2091	4.655	4.7115	3.7948	2.2991	2.0376	1.8203	1.5889	3.027	1.5487	2.9482	2.9979	1.5831	0.8778	1.9702	0.8324	0.4473	1.161	0	0.987	0.5674	0.5674	0.454	1.9352	1.8546	2.1839	3.7752	1.3788	2.1779	1.3001	1.4868	4.2149	2.8052	1.0792	0.3529	0	2.4063	0.8647	2.4679	0.8176	0.8251
B lineage	MS4A1	0.4334	0.3692	1.266	0.8864	1.9111	0.4952	0.5211	1.2091	0.4034	0	0.488	0	1.1141	2.2623	1.8788	1.527	2.3885	2.1618	0.736	0.4846	0.5047	0	1.5615	1.0638	0.8672	0.5594	1.9804	0	0.9736	1.5104	0.8535	0	1.0449	1.3709	0.8482	1.4659	0.4495	0.5367	1.024	2.952	1.6895	1.0761	1.8735	2.9431	1.9537	0.8672	0.4659	0.8251
B lineage	PAX5	1.4605	1.4591	2.8723	2.3903	1.9111	3.6399	2.1636	1.2091	0	0	1.1423	2.2991	4.2664	0.8828	1.2258	0.8097	0	1.1098	1.221	0.4846	0.8778	0	0.4754	0.4473	0.4977	0	0.5763	0.5674	0.5674	0.454	2.3319	0.4083	0	2.0611	0	1.6392	0	1.2339	1.9092	0.8063	0.4551	0.3529	0	0.9678	0	4.6139	0.4659	0.8251
B lineage	RALGPS2	8.0718	8.1234	7.5042	7.2997	7.1756	7.2411	8.2113	9.1557	8.3637	8.7869	8.7428	8.5591	8.6101	7.7896	9.3795	9.3482	8.6671	10.079	7.973	7.8737	6.8392	7.4151	7.6302	9.4632	9.4121	6.8176	7.6847	8.8296	9.2347	8.2801	8.2032	9.4211	8.1966	8.7942	9.168	9.5289	7.371	8.4185	7.6172	8.378	9.5129	8.2354	7.1918	8.6214	8.5459	9.2449	7.9366	7.849
B lineage	SNX22	12.0062	9.5109	11.8469	10.5592	11.2547	12.9881	11.3098	10.3098	10.9092	10.1555	12.008	10.9525	10.8885	12.6792	11.9557	9.4524	10.6612	8.8023	9.0105	9.045	10.6479	10.4445	10.7998	10.9126	9.5386	10.6688	10.7099	10.0205	11.1343	9.0786	10.2377	9.6788	10.7237	10.755	10.6338	10.5555	9.6237	9.2249	9.6725	10.0267	10.4904	9.7998	9.2987	10.3615	10.9789	9.4122	11.7447	10.7349
B lineage	STAP1	1.2641	0.3692	0.7677	0.5103	1.0734	1.1561	0.903	3.3481	0	3.2638	0	1.1418	0.829	0	0.4165	0.4609	0.8239	1.1098	0.736	0.4846	0.5047	0	0	0.7883	0	0.5594	0	0.5674	0.5674	1.0768	0	0	0	0.7089	1.1378	0	0.4495	2.338	0.4271	1.8562	2.5415	6.1853	4.3287	0.9678	1.158	4.7305	0.8176	1.1093
B lineage	VPREB3	0.4334	1.1152	2.3827	2.3903	2.4376	2.4606	0.5211	0	1.1956	1.5079	0.488	0.9298	1.5563	2.1294	1.2258	2.004	2.0289	1.6252	3.3671	0	0.8778	0	0.8324	0	0.4977	0.9615	0.987	0.9737	1.2903	0	0.8535	1.2068	1.4709	0.3976	0.4856	1.0409	0.7919	1.4868	2.0358	0.8063	0	0	1.6872	3.4003	1.158	2.4679	1.1001	1.1093
Cytotoxic lymphocytes	CD8A	4.2111	3.5231	4.0709	5.1443	4.8384	4.3685	5.2958	4.1389	4.1254	4.4527	3.6169	2.8142	4.0468	6.4855	4.55	4.733	5.9325	4.9808	4.4789	2.0683	3.8056	3.842	3.7538	4.705	3.8263	2.2599	3.2983	3.9503	4.4728	4.4401	4.1656	1.2068	2.5757	3.8406	3.8284	4.3496	4.8474	3.8144	4.6505	3.0202	2.6306	4.1843	2.9375	5.58	5.3219	4.2264	3.8423	3.4635
Cytotoxic lymphocytes	EOMES	1.7878	0.3692	0.7677	2.5026	1.682	2.3491	2.1636	0.5234	1.1956	0	0.8519	2.3849	2.5961	2.7881	2.8796	1.527	3.7359	2.3039	2.583	0.8468	0.5047	1.1704	0.4754	1.9664	2.2352	0.9615	0.5763	1.2903	0.9736	1.6864	0.489	0.4083	1.4709	0.3976	1.766	1.269	2.1012	0	1.2497	0	0.4551	1.5557	1.8735	1.7611	2.099	2.3563	0.8176	1.7289
Cytotoxic lymphocytes	FGFBP2	5.6149	3.486	1.4627	4.9794	2.5776	5.2579	5.4183	4.8573	2.9587	10.8069	3.1778	2.3849	3.8277	2.6972	5.5083	4.793	3.6935	3.9841	4.1407	2.8851	4.7753	6.8273	5.8479	4.2883	3.9078	1.5335	3.6762	3.6515	5.9701	5.5837	3.3617	2.6399	3.0776	3.6712	5.5674	3.6987	4.9703	6.559	3.1576	3.4735	2.7938	3.9715	4.1598	3.7469	4.2527	2.4679	2.9033	6.1851
Cytotoxic lymphocytes	GNLY	8.0997	0	3.5282	3.0378	3.5225	6.1912	5.1794	2.9183	4.6734	1.1566	4.7418	6.1677	4.9849	6.1676	2.6679	5.0766	2.9876	6.6291	4.3435	4.7522	4.6119	3.2231	5.2947	2.2126	2.6682	3.252	2.7849	4.3757	3.3443	3.4079	2.0799	2.48	3.3016	2.6033	3.6093	3.5762	4.6723	5.2967	3.5878	3.1476	3.1357	4.8435	5.0236	6.9353	6.0769	2.8441	2.2668	3.696
Cytotoxic lymphocytes	KLRC2	6.4542	3.7508	9.7593	8.9453	9.3624	8.2862	9.7006	10.4637	9.8328	6.7943	7.6876	10.2938	8.2807	9.8912	10.8392	9.3427	9.7926	9.239	7.7724	8.2102	9.9086	10.2088	10.415	9.2768	10.2722	8.4234	7.1999	7.4602	8.663	8.2949	10.4898	8.8278	10.0329	10.1272	9.6236	7.3144	8.81	6.0389	8.6264	10.2417	9.8909	11.0686	9.3479	7.4473	8.208	7.4816	11.4408	11.0278
Cytotoxic lymphocytes	KLRC3	5.9668	8.1298	8.545	7.6453	7.0111	6.9672	8.2375	9.4812	8.5909	7.296	7.725	8.2402	8.3748	7.8161	9.1802	8.1643	8.5048	8.4637	7.8884	8.209	7.8499	8.5769	9.325	7.7762	8.6347	8.0603	6.6435	7.1206	7.8509	8.1232	8.7046	9.7089	8.8044	8.5816	8.5971	6.7441	8.0758	6.7114	7.7882	8.908	8.8715	9.154	8.2781	7.4346	7.6742	7.8401	9.3995	9.1382
Cytotoxic lymphocytes	KLRC4	2.4739	5.3828	4.6598	4.1611	3.5093	3.2122	7.1877	7.7865	6.7819	5.4132	5.1403	5.2651	4.7182	5.6274	8.1809	4.989	5.7952	6.0442	4.0103	5.2216	4.9042	6.0633	7.2292	4.5684	6.3056	5.695	4.1511	4.47	5.807	5.374	6.335	8.3799	6.0437	6.3892	5.6988	4.652	6.9196	3.9884	5.234	5.9497	5.9829	6.2473	3.9324	4.6135	5.6858	6.3171	7.902	7.3937
Cytotoxic lymphocytes	KLRD1	1.6334	1.2974	1.266	2.6067	2.2825	3.4902	2.4196	1.459	1.7041	3.4375	2.0771	2.5426	2.7704	3.3017	2.3267	2.8119	3.2437	3.7055	3.3198	2.805	1.6295	0.8748	3.0046	1.4944	2.3562	1.5335	1.9804	1.9604	1.7696	3.3567	2.2114	0.726	1.6445	0.9649	1.5853	1.9335	2.8511	1.4868	2.9156	2.1274	0.4551	3.4922	2.5569	2.5308	2.4635	2.1031	1.8753	2.5887
Monocytic lineage	ADAP2	8.6046	8.1926	8.8101	8.7845	7.9041	8.4792	7.5913	8.3997	8.8467	9.0114	8.6734	8.9366	8.9765	6.9857	8.8261	9.1636	8.9504	8.8016	8.3842	7.6367	8.7136	9.3693	8.555	7.4611	8.3326	8.8381	8.7387	8.8509	9.3001	8.4315	9.0497	8.6475	8.0767	7.7557	9.3346	8.8508	9.1247	8.6896	7.9996	8.7928	9.9299	10.4493	9.8451	8.8037	9.4939	9.2488	9.0241	8.5516
Monocytic lineage	CSF1R	11.6359	12.2691	12.125	12.0802	10.4372	11.6011	11.9572	12.5092	13.0673	12.6667	12.7635	12.2464	11.522	10.2188	12.8286	13.5267	12.909	13.0688	11.7385	11.8798	12.8638	12.7466	12.1416	12.0272	13.1139	13.4791	12.527	13.5623	12.7219	11.9487	13.219	12.2485	11.7209	12.1035	13.3329	12.6466	13.7065	12.7977	11.955	13.0003	12.8607	14.1552	13.2473	13.3194	12.8648	12.3942	12.2782	12.9306
Monocytic lineage	FPR3	7.7883	7.5221	8.6665	8.6899	7.6343	7.1895	7.2557	5.9077	8.7189	8.0245	8.6154	8.1091	7.7784	7.6721	7.3487	6.6706	5.905	7.6881	7.2923	7.5066	6.7799	7.2784	5.3647	6.2663	6.2	7.1174	6.9397	6.5021	6.502	8.1491	2.9743	2.48	4.2801	4.1028	4.7767	8.0822	7.418	7.8479	7.3171	6.3813	8.4375	9.3986	8.8557	7.2971	6.9464	9.5612	7.8629	7.9402
Monocytic lineage	KYNU	5.4742	4.115	5.4661	4.5274	3.888	4.8087	4.48	3.7742	6.513	6.7947	5.6234	5.2519	5.5724	5.7252	5.4976	5.444	5.7689	5.285	4.4351	3.7416	5.274	5.3435	5.8282	3.7398	4.6139	3.6287	3.5609	4.9028	3.5951	5.8002	3.9565	2.9761	3.0157	4.5756	4.6673	4.3743	7.0231	5.4533	4.5266	4.5522	6.9429	8.3526	5.9189	6.7808	5.977	6.0996	4.7303	4.8851
Monocytic lineage	PLA2G7	8.3968	8.1533	8.2267	8.3655	7.1534	7.4	4.0584	5.5787	3.7974	4.6062	6.1666	6.6604	6.1785	8.2597	6.9007	5.8632	6.9835	4.9269	5.7526	4.2453	7.5785	8.1543	6.2978	7.2874	6.1253	7.18	8.0954	8.066	8.0239	6.1015	7.4302	7.4185	6.4507	5.6581	8.0849	7.399	7.1399	7.9799	6.4733	6.0877	5.726	8.7274	7.5711	5.947	7.5686	8.4376	8.6237	7.4544
Monocytic lineage	RASSF4	11.8497	13.0744	12.7326	12.4375	12.4085	12.1251	12.9073	12.6661	13.6875	12.2752	12.8532	12.2816	12.5881	13.5872	12.5322	11.9487	12.6709	13.7934	12.1857	12.7273	13.0313	12.9843	13.0217	13.7236	12.8998	13.0794	13.0191	13.5306	13.5792	13.1422	12.6935	14.4901	13.612	11.6104	12.3264	12.5007	13.0898	12.4392	13.6703	13.0159	13.9925	13.1308	13.014	12.9128	11.9528	13.691	12.6926	13.2521
Monocytic lineage	TFEC	6.9744	7.2891	6.4555	7.7836	6.3798	6.0197	5.9003	6.9831	7.1723	7.4907	7.5433	7.0336	6.876	6.4442	7.8535	7.6446	7.5528	7.9511	6.3493	4.1512	7.2217	6.9491	6.8353	6.8654	7.2539	6.8594	7.513	7.2187	7.5765	7.4975	7.5807	7.4619	6.3911	6.8562	7.578	7.6601	8.4292	8.136	7.1097	7.9698	7.8745	9.2364	8.1331	8.4953	7.833	8.9478	7.6162	7.4027
Myeloid dendritic cells	CD1A	0.4334	0	1.0382	0.5103	0	1.3994	1.2048	0	0	0.6912	0.488	2.6848	1.7352	8.4388	2.227	1.8618	1.5487	0.3005	0.4145	0.4846	0	0	0	0	0	0	0	0	0	0	0.489	0	0	0	0	0	0	0	0.4271	0	0	0.3529	0	0	0	0	0	0.4707
Myeloid dendritic cells	CD1B	0	0	0.4342	0	0	0.4952	0	0	0.7183	0	0	0	0	1.4264	1.5889	0.8097	1.3451	0.5492	0.4145	0	0	0	0	0.4473	0	0	0	0	0	0	0	0	0	0	0	0	0	0	0	0.4588	0	0.3529	0.5301	0	0	0.4977	0	0
Myeloid dendritic cells	CD1E	0.4334	0.6628	2.3827	1.4314	0.6343	2.3491	3.278	0.9066	0.9766	0	1.9325	3.0945	2.0376	5.9682	5.8217	3.7053	5.0258	3.9194	3.3198	0.4846	0.5047	1.1704	1.1184	2.7689	0.8672	2.6348	0	1.5498	0	1.5104	0.8535	0	0.773	0.7089	0.4856	0.7698	0	0.5367	0	1.0862	0	3.2193	1.6872	0	0	0.4977	1.5391	3.1237
Myeloid dendritic cells	CLEC10A	2.6453	1.4591	3.4376	2.8805	4.1347	7.0758	4.6645	2.7409	2.6969	2.7075	3.836	5.0433	5.1199	3.8996	6.3157	6.7585	6.6545	5.9196	4.5625	3.9792	1.6295	1.625	2.2937	3.4826	2.5715	2.8396	3.2244	2.5408	2.4161	2.6268	2.0799	0.4083	1.4709	1.5379	1.5853	3.1301	2.9225	0.5367	2.5418	2.4574	5.088	5.6372	5.1553	4.6098	2.3519	2.1031	3.6802	3.7383
Myeloid dendritic cells	CLIC2	6.1935	6.3116	6.8865	7.1266	6.6336	6.7964	6.7434	6.3787	8.3163	7.1964	7.4028	6.3967	6.1153	6.6092	7.763	7.2755	7.0852	7.9818	8.3493	7.4185	6.5151	7.2069	7.5781	6.8965	6.6182	7.4263	7.0667	7.0766	6.8115	7.091	6.5138	5.538	7.1064	6.1457	5.2711	6.7803	8.0597	7.1319	6.1484	6.1498	6.8345	7.757	7.8956	8.476	7.9573	7.7827	7.0543	6.6571
Neutrophils	ABHD5	9.1109	9.5614	9.3138	9.5512	9.8357	9.3997	9.4388	9.3058	10.1647	10.0723	9.0037	9.9802	9.7483	9.6479	10.0453	9.9371	9.8386	10.124	9.8879	9.4002	9.5062	9.4921	9.2589	10.1426	9.7845	9.1701	9.4063	9.4186	9.6369	9.7206	9.3687	9.9117	9.3636	9.6293	9.9724	9.441	9.6457	10.1379	9.4611	9.8105	9.3666	9.6551	9.1833	9.5486	9.8994	8.9038	8.9493	8.6807
Neutrophils	ABTB1	8.8033	8.3911	8.6261	8.4093	8.7334	9.3039	8.1792	8.2061	7.69	8.2036	8.1596	7.6768	7.896	8.3238	7.487	8.5293	8.546	7.9362	8.0869	7.6963	9.1414	8.6271	8.5817	8.737	7.8666	9.0242	8.4414	9.2473	9.0265	8.7725	8.5647	8.6766	8.7392	8.2659	8.1534	8.8026	9.031	8.0029	8.0808	8.1818	8.5603	8.0563	8.6542	8.873	7.5933	7.2304	8.8479	8.8091
Neutrophils	ALPL	9.3064	7.8898	10.4116	9.3909	10.0657	10.3065	8.7968	9.1357	7.6534	8.8049	7.8779	9.0592	10.4049	10.0963	8.7796	9.5751	9.6578	8.2986	8.9711	10.2717	9.5277	9.9364	8.797	7.3041	8.7713	9.9313	8.1261	7.439	9.0117	8.3423	8.8447	9.3265	8.9657	8.966	7.2197	8.1464	9.2233	7.7425	9.8452	9.0395	9.0747	8.9263	9.5303	9.5019	8.822	7.4263	8.5927	9.1628
Neutrophils	ARHGAP26	9.545	10.0169	9.4366	10.2385	9.2436	9.39	10.4268	9.7078	9.5595	10.4769	9.7694	9.5942	8.8787	10.0913	9.4863	9.6648	10.1777	10.1365	9.7713	9.2701	9.5568	8.9658	8.7494	9.6934	9.9366	8.3797	9.2957	10.501	9.5357	10.6636	9.9112	10.3524	9.6196	9.8636	9.1283	10.6021	10.4187	9.6068	10.6744	9.7459	9.8711	9.5871	9.2813	10.106	9.9458	9.3258	9.7138	9.1559
Neutrophils	BEST1	10.2603	9.0873	8.4551	8.8404	9.2594	9.3804	7.9138	7.7764	10.1027	8.065	9.2333	8.7712	9.2945	9.7194	8.5177	7.7162	7.822	8.5855	7.9086	5.8994	9.7755	9.1487	9.2908	9.4654	7.9338	9.937	9.2916	9.432	10.0366	8.5416	8.9474	8.8584	9.8231	7.0621	7.9676	8.8464	8.5719	9.3573	10.0297	8.6932	8.6376	6.5349	7.015	8.2297	8.2517	8.4981	8.9485	8.5172
Neutrophils	BTNL8	1.2641	0	0.4342	0.8864	0.6343	0.4952	0.5211	0.5234	1.7041	1.7902	0	1.4906	1.3521	0.5078	0.7393	1.7041	1.5487	2.0851	0.736	0.8468	1.174	0.8748	2.0436	0.4473	2.3562	1.942	2.438	3.3443	1.5498	2.7107	0.8535	3.4775	3.957	2.1668	1.9264	2.1779	3.4425	1.4868	2.7031	0.4588	1.0792	0.3529	0.9169	2.27	0.4962	1.161	1.717	1.5504
Neutrophils	CA4	7.0791	7.3289	7.6899	7.5124	9.1217	8.0858	7.6518	7.5491	5.7695	5.5195	5.79	6.6122	6.2242	7.4672	6.3982	7.8749	6.9207	6.7112	5.8884	6.6031	7.7454	6.413	7.8191	6.4212	7.2224	7.3613	8.9001	8.6681	7.851	3.7227	7.7253	7.4157	7.739	5.967	7.5288	7.5505	6.5413	7.6837	7.0584	7.9481	6.3153	5.2634	6.1257	6.3534	1.7921	5.1033	7.2834	6.8137
Neutrophils	CEACAM3	0.7662	0	0.7677	0	0	1.6076	1.2048	0.5234	0	0	0	0	1.1141	0.8828	0	0.4609	0.47	0.9461	0	0.4846	0	0	0.4754	0	0	0.5594	0.5763	0.5674	1.2903	0.7987	0.489	0.726	0	0.7089	0.8482	1.9335	1.0683	1.7019	0.4271	1.3204	0	0.3529	0	0.9678	0	0.4977	0.4659	0
Neutrophils	CLEC7A	7.2449	6.8308	7.8456	7.6252	6.7857	7.3502	8.7783	8.7787	8.6842	8.4441	6.7339	6.6689	7.0167	6.8178	7.4977	7.1319	7.6222	7.8373	6.757	6.4269	7.5497	7.7473	6.8694	6.8427	6.7838	6.3987	5.9167	8.8954	7.1172	6.9557	6.6359	6.6406	5.5238	7.4157	6.5825	6.3955	7.4931	7.6256	8.1401	8.2203	9.3087	8.6259	8.7346	9.2814	8.8062	8.7425	8.0572	7.4384
Neutrophils	CMTM2	3.3378	2.2601	1.9298	2.7949	1.682	2.5641	1.6668	2.8323	3.9254	2.0262	1.9325	1.8933	2.2875	2.2623	2.0044	3.027	4.1342	3.2233	2.583	2.5337	4.044	3.842	2.6925	2.8439	2.6682	2.932	3.7306	3.2005	3.4112	3.8013	3.4708	3.6378	3.3016	3.0527	4.308	4.0452	3.2341	3.7675	3.5027	3.424	2.7145	1.5557	3.9684	3.5253	2.4635	4.3186	3.917	2.0308
Neutrophils	CSF3R	9.1726	8.26	8.6937	8.9271	7.9975	8.697	8.531	9.1256	9.6999	9.042	9.0733	8.5888	7.9007	7.9083	8.4884	8.9616	8.9771	9.4278	8.0583	7.6739	9.088	8.7481	7.8681	8.4763	8.7044	9.3016	8.6302	10.0489	9.5034	8.9513	9.1617	9.506	8.3439	8.4708	9.1508	9.0973	9.594	9.5192	8.8299	9.3084	9.1463	9.8462	9.6955	9.8766	9.4284	9.5494	9.1102	9.3963
Neutrophils	CXCR1	1.2641	1.7366	1.7902	1.6421	0.6343	2.2282	1.6668	3.0762	1.9647	2.8372	0	2.006	1.3521	0.5078	1.003	2.8119	4.496	4.1627	3.9047	4.5702	2.945	1.8079	0.8324	3.9579	3.0732	3.7351	3.6762	2.5408	3.0407	4.7084	4.5604	4.9735	4.8039	5.2764	4.5241	6.5446	5.4522	5.0831	4.2149	4.805	2.7938	2.2024	3.5431	4.1084	1.158	2.4679	2.975	0.4707
Neutrophils	CXCR2	4.9605	4.115	4.5316	3.823	2.7053	3.5917	2.9928	3.0762	3.2307	4.4927	4.2864	4.5059	4.8163	2.7881	4.121	4.0384	5.5373	4.8823	4.6416	4.4698	4.3704	3.8833	1.1184	4.0558	4.2885	3.9271	4.0197	3.6515	4.5929	5.261	4.9093	6.2209	4.9924	5.4223	4.9548	7.3778	6.0301	6.4216	4.7646	5.6233	5.4724	5.4303	5.0236	4.8439	3.7788	5.7257	4.1518	3.7794
Neutrophils	CYP4F3	2.4739	1.8576	1.7902	5.0733	3.8331	2.0963	2.1636	5.6177	3.2795	4.2809	1.9325	2.4659	3.5692	3.3017	4.9906	2.3618	2.7605	2.552	1.221	1.136	3.1631	2.9392	3.9118	3.9238	4.0581	2.2599	4.7561	6.3139	4.8313	1.8433	1.7743	6.4432	4.9599	2.5259	1.5853	4.6421	4.449	6.2528	1.6168	3.2646	7.5711	2.7696	0.5301	1.5418	1.61	2.1031	3.2882	1.5504
Neutrophils	DGAT2	6.4463	6.5413	6.5231	7.2802	7.2403	6.6275	6.3713	6.7567	2.1854	5.7009	6.8238	7.2144	6.9229	5.7366	6.8175	6.9419	6.8062	6.4187	6.0709	7.4049	7.3232	7.5006	5.896	6.2526	6.6422	5.9457	7.3619	5.8785	6.7483	8.0974	6.0168	5.6456	6.6266	7.2452	6.7581	7.783	6.5127	6.8957	5.9375	6.7952	7.237	4.7574	7.5745	6.3193	5.5539	7.8944	7.5354	7.2719
Neutrophils	DHX34	8.5354	7.8701	7.8975	7.7499	8.0495	8.1723	8.0852	8.679	8.9012	8.1732	7.9454	7.9772	8.3206	7.7477	8.1758	7.5347	8.4348	7.7973	7.7119	8.1089	9.0429	8.928	8.8159	8.3275	7.7022	9.1995	8.4776	8.7894	8.7783	8.7467	8.2801	8.7703	8.425	8.2822	7.8697	8.3027	8.0537	8.0552	7.4679	8.2058	8.2966	8.0963	8.9285	8.4046	9.2118	9.3515	8.9637	8.8276
Neutrophils	DOCK5	9.4347	8.8991	5.3341	6.8376	6.3893	7.4208	7.8279	7.1163	7.3966	8.2712	7.9097	8.1738	6.1472	5.8359	8.0485	7.1085	7.5676	7.9238	6.0493	6.4987	9.0348	8.5328	9.2055	9.8253	8.4579	8.7972	8.0399	9.4084	8.8327	7.984	8.557	8.7186	7.3546	5.8996	6.2523	9.1688	8.5439	8.3935	7.1311	6.2526	8.0463	7.7859	5.94	8.0145	7.2983	7.3408	7.4214	6.7006
Neutrophils	FCAR	2.1713	3.1493	3.9117	2.9613	0	2.2282	6.3406	6.1312	6.8878	3.6643	2.8952	3.1446	2.6859	0.8828	1.4187	3.5747	3.5586	3.8282	4.2954	4.97	2.1211	7.0749	5.7571	5.8415	2.3562	1.2757	3.0643	4.7038	4.3757	2.7107	1.3862	2.0944	1.2736	4.0206	2.6328	4.0757	4.1846	3.1877	3.4582	2.6418	4.8113	3.1307	4.5083	3.2634	4.7027	1.7959	3.1709	3.5131
Neutrophils	FCGR3B	4.0061	3.9882	3.29	3.3693	2.8225	2.5641	2.7345	4.5151	5.6072	4.9015	5.4349	2.006	2.6859	2.6001	2.227	6.0386	5.9234	5.3105	4.9046	5.2376	3.9297	2.2485	2.7771	3.853	3.4448	3.9713	5.6747	3.4112	4.7302	6.602	5.108	7.5577	5.7209	6.1196	6.2371	7.5008	6.9353	6.4216	5.031	6.1574	5.9929	4.1168	5.3872	6.8422	5.0981	4.1614	4.5306	3.561
Neutrophils	FPR1	8.2216	8.5544	9.1495	7.0127	5.632	7.968	10.2092	10.5717	11.7071	10.143	9.5367	10.2122	8.7138	6.3944	8.4789	10.0084	8.6114	9.1196	8.9155	9.4644	8.792	9.4446	8.8937	9.5286	8.8022	8.6604	7.3489	9.6343	8.7168	9.1428	7.9133	8.5539	7.9039	9.6614	10.2834	8.5762	10.1872	9.9731	8.7559	7.9261	10.9772	10.9	11.1088	10.2907	11.7271	10.0436	8.2043	9.1589
Neutrophils	HAL	0	0	0.4342	0.8864	0	0	0.5211	0.9066	0.4034	1.5079	0	0.3804	0.4732	0.5078	0	0	2.2783	0.9461	1.4135	0.8468	0.5047	0	1.3569	1.0638	1.405	0.9615	2.3009	1.2903	1.5498	0.7987	1.9352	2.3001	1.9393	1.6875	0.8482	2.2861	1.8316	0.927	1.6168	2.1274	1.0792	1.0761	1.4731	0	0.8647	0	1.1001	0
Neutrophils	IRAK3	7.9215	7.8484	7.0057	6.5982	6.3012	7.2948	8.5242	8.4511	8.7826	8.4106	7.3716	8.2896	6.5572	6.6582	7.4516	8.1951	8.3573	8.8696	7.9264	8.8743	7.108	7.1488	7.4454	8.6112	8.4444	7.9336	8.4188	9.6378	7.4668	8.4786	8.5083	8.3919	8.8966	8.109	8.0634	7.9831	8.8847	8.9165	8.252	8.9074	7.5711	8.3403	7.4259	8.3337	7.3965	8.0073	7.914	7.3626
Neutrophils	KCNJ15	0.7662	1.1152	1.7902	0.8864	0.6343	0.4952	1.6668	1.2091	2.8338	2.9563	1.3839	2.5426	1.1141	0.5078	0	1.0902	1.8858	1.7296	2.5005	2.5337	2.2537	1.1704	0.8324	2.2126	0.8672	0.9615	2.3009	2.4161	0	1.8433	1.9352	3.8158	1.9393	2.9379	1.1378	3.8117	2.7761	2.8697	2.4538	2.5525	1.6895	1.5557	1.4731	2.8505	2.5671	1.6136	1.5391	0.4707
Neutrophils	KIF13A	11.0028	11.0023	10.6828	10.721	10.3017	11.0204	10.0227	10.381	10.7642	10.1201	11.551	11.3178	11.1527	10.7948	11.4507	10.8285	10.6277	10.8104	10.4901	10.9521	10.3172	10.4001	11.1064	10.7549	10.6954	10.9555	10.5264	10.4592	10.6273	10.0483	10.8712	10.3834	11.05	11.2487	10.9208	10.8324	10.6972	10.0456	10.8313	11.2042	10.9101	10.4493	9.5595	10.2973	10.1118	10.4768	10.5016	10.6654
Neutrophils	LRG1	3.1794	2.2601	3.9117	3.3088	3.5225	2.993	4.0956	3.7273	5.435	3.6643	4.532	3.7407	3.5212	1.8203	3.1207	4.4144	4.036	3.3598	3.5828	5.4101	4.044	4.074	2.857	3.9913	2.4679	3.1009	2.1495	2.861	3.0407	3.7227	3.5223	3.2485	3.0776	5.2645	4.3368	4.7405	4.8103	3.5626	3.3157	3.8925	4.6287	4.0936	5.4618	5.1264	6.1785	3.7838	3.1085	3.6524
Neutrophils	LRRC4	10.8983	10.3092	10.5318	10.3106	10.2098	10.3116	10.4941	10.2622	9.7569	9.2973	10.4803	10.0256	10.438	10.2168	10.4188	10.0174	10.2048	10.2941	10.2264	10.3275	10.1027	10.5505	10.2382	9.344	10.3797	10.0281	9.7303	9.65	10.2178	10.0017	10.4267	9.773	9.7666	11.0885	10.3096	10.0861	10.1836	9.792	10.865	10.804	9.6404	10.2398	9.5814	9.5669	9.8502	10.0571	10.9717	11.0729
Neutrophils	MEGF9	11.047	11.6278	10.8658	11.286	10.8366	10.5944	10.9263	10.7884	10.0211	10.9397	11.3916	11.2419	10.5378	11.4886	11.2327	10.9067	10.9887	10.8838	11.1174	11.2823	11.0118	10.8568	11.2788	11.4724	10.7196	10.6556	12.0449	10.7885	10.8334	10.7238	10.993	10.8163	11.3093	10.8714	10.0696	11.3784	11.2804	10.7772	10.7205	10.5474	10.5592	10.4536	10.4441	11.2173	10.0831	10.2814	10.489	10.7023
Neutrophils	NHSL2	4.9766	5.376	4.3196	4.8997	4.3453	4.6053	5.6484	5.0601	4.3009	5.6488	6.3627	5.8807	5.9163	5.1192	5.7517	5.6952	5.3728	5.5926	6.5624	6.8477	4.7075	4.7689	5.5077	4.2336	4.6616	5.1337	4.3673	4.3757	4.8067	4.7486	5.8949	4.9584	5.5783	5.746	3.7871	6.2759	5.4279	4.5566	5.2295	4.8431	3.916	4.5512	2.5569	4.3641	3.9799	2.5716	4.9239	4.5706
Neutrophils	NPL	9.1779	8.5454	9.2669	9.8063	8.6526	8.7678	7.8953	8.379	8.4448	8.6764	8.2367	8.7662	8.4891	9.5796	8.5833	9.2782	8.799	9.1208	8.4543	7.189	8.8625	9.0374	7.934	8.8651	8.9502	8.434	9.2569	9.9321	9.5413	9.1587	8.78	9.54	8.4961	8.5376	9.1221	9.372	8.7042	9.1066	9.3313	8.8061	9.2994	9.6689	9.4675	8.6747	8.4322	9.731	9.4649	9.0232
Neutrophils	ORM1	0	0	0.4342	0	0	0	0.5211	0	0.4034	0	0	0	0	1.8203	0	0.4609	0.8239	1.1098	0.9988	0.4846	0.5047	0	0	1.2951	0	0.9615	0.5763	0	0.9736	1.0768	0.489	0.4083	0.4377	0.7089	0	1.4659	1.6753	1.7019	0.7562	0.4588	0	0.6362	0.5301	0.5635	0.8647	0	0.8176	0
Neutrophils	PHOSPHO1	4.2111	2.946	4.3447	3.9472	4.893	5.4046	4.6645	4.2088	4.4784	4.2346	4.8863	4.0864	4.0126	4.1256	3.2783	4.5825	4.7851	4.8823	3.3671	5.3964	4.4828	2.8586	3.5764	4.3666	3.7399	4.6256	3.4996	4.2351	4.235	3.6817	3.9935	3.9743	4.5871	4.5563	4.1864	5.1226	5.1885	4.9422	4.4145	4.529	3.3077	4.6341	4.6426	4.77	5.5026	5.2972	3.7635	2.9181
Neutrophils	PI3	0.7662	0.3692	0.7677	0	0	0.8631	4.1318	3.3481	0.9766	4.6773	0	0	1.1141	0.5078	0	0	1.3451	0.3005	0	2.8851	5.8253	1.4155	0	1.2951	0.4977	0	2.1495	0	1.7696	2.7107	0.489	0.726	0.4377	1.6875	0	0.4356	3.8608	2.7779	0.4271	0.8063	1.0792	2.2024	0.9169	0.5635	0.4962	1.405	1.717	0
Neutrophils	PISD	9.1081	9.0964	9.4742	9.196	9.4491	9.7066	9.5476	9.3635	9.534	9.0268	9.2817	9.0328	9.2675	9.1435	9.0366	9.1464	8.8347	9.0227	9.1642	8.8987	9.2761	9.3463	9.216	9.0074	8.9585	9.4863	9.2798	9.2542	9.27	9.201	9.0006	9.3891	9.0693	9.4525	9.0811	9.0935	8.8576	9.078	9.3641	9.3296	9.3763	9.2277	9.4988	9.0706	10.36	9.3705	9.5685	9.4078
Neutrophils	PLIN5	6.0785	4.115	2.9399	4.5537	2.931	4.8297	4.2683	5.2544	4.8452	4.0858	4.6752	3.4927	2.6859	3.8996	1.7411	4.8124	6.1825	5.8918	3.7704	6.0719	5.3351	3.4044	3.2611	4.9621	4.1613	3.1784	2.6783	4.5038	5.057	4.0144	5.7182	6.4648	5.2824	4.7893	3.8684	6.2955	3.8967	3.3238	5.344	5.5093	5.0236	2.8823	6.6945	5.5943	3.4399	8.9112	4.9773	2.9181
Neutrophils	PLXNC1	9.1008	7.7443	7.5291	7.8777	7.2971	7.3023	9.3872	8.7569	8.814	9.7248	7.8097	8.7919	9.0491	8.5106	8.8545	8.0304	8.879	8.7963	7.9421	7.0085	6.5478	7.7104	7.7939	7.1902	7.4468	6.9283	8.1808	5.8666	8.6194	7.3678	8.0469	9.3614	7.251	9.8532	7.602	8.2767	8.9554	8.7973	7.5735	6.8049	6.8532	8.637	5.5737	7.6251	6.701	8.5433	8.5755	9.1373
Neutrophils	PROK2	0.4334	1.8576	1.266	1.4314	1.0734	1.1561	1.2048	1.2091	2.3768	0	0.488	1.1418	0.4732	0	0.7393	1.7041	2.0289	1.827	0.9988	2.6299	0.8778	0.8748	0.4754	2.7689	0.8672	1.7521	0.987	1.5498	1.7696	3.0696	2.4431	3.3445	2.9511	2.8132	1.1378	3.7374	2.697	1.4868	1.024	1.3204	1.5133	0	2.0385	0.9678	0.4962	1.7959	1.5391	0
Neutrophils	REPS2	9.6855	11.0398	10.0876	9.6566	9.6744	9.8934	10.1965	10.8096	9.9065	9.231	9.5019	9.7393	9.4987	9.6683	11.2917	10.5919	10.2267	9.6817	9.9792	8.5587	9.9133	9.971	10.0273	10.9085	10.7854	9.2808	9.5866	9.5863	10.0756	11.1206	11.177	10.6293	10.6493	10.3842	10.6103	10.7041	10.4843	10.0718	10.0717	10.179	10.3038	10.0005	10.0721	9.096	8.509	10.4019	10.05	9.6397
Neutrophils	SKAP2	9.3349	8.8679	8.649	8.3202	7.7047	8.1966	8.9249	9.169	9.1785	9.0949	8.8649	8.7215	7.7239	7.5344	9.0283	9.9856	8.9903	9.1154	8.3625	7.844	8.7364	9.1175	8.4781	9.2669	8.4748	8.8559	8.1437	9.4146	9.4064	8.287	9.2675	8.4348	8.2087	8.7534	8.8814	8.959	9.9814	9.1655	8.3266	8.8733	9.1425	10.5396	9.3779	9.7944	9.5707	9.562	8.6864	8.7979
Neutrophils	SLC12A6	10.3827	10.5971	10.2515	10.3544	9.639	9.8156	10.4612	10.115	10.3837	9.4204	10.5389	10.1194	10.5581	10.1439	10.5497	10.2305	10.3827	10.7845	10.2622	10.8103	9.9762	9.8589	10.2068	10.3871	10.3958	9.7663	9.9422	9.8075	9.8623	10.4098	10.5406	10.5698	10.4782	10.6472	9.9061	10.3726	10.373	10.0035	10.1557	10.2575	10.0794	9.8815	9.2658	9.7155	9.8745	10.4945	9.9461	10.297
Neutrophils	SLC19A1	8.3588	7.7982	8.828	8.2556	8.8742	8.7112	7.8168	8.1758	8.0333	8.1763	8.3899	8.7205	8.4592	8.7372	8.0227	7.7161	8.295	7.8093	7.6911	8.2946	8.1735	8.5376	8.4574	7.4341	8.2075	8.7864	8.289	8.1783	8.3436	7.7831	8.4595	8.8013	8.3596	8.2206	8.2476	8.0859	7.5839	8.136	8.4483	8.2979	7.9326	8.4066	8.5605	8.0304	8.7605	8.6374	8.2699	8.8325
Neutrophils	SLC25A37	7.8813	8.2435	7.7357	7.7007	7.8739	7.7383	8.6591	8.8281	10.2293	8.6279	8.1246	8.1693	7.9937	8.1525	7.683	7.9204	7.9931	8.442	8.0144	8.5919	8.3092	7.8129	9.1109	8.212	7.5199	9.0294	8.4974	8.58	8.2394	8.7738	7.9885	9.1283	8.3904	7.7599	7.2542	8.7692	7.7934	8.4725	8.1954	8.0656	8.2691	7.6356	8.4217	8.4624	9.0932	9.1497	9.3634	8.3065
Neutrophils	SLC26A8	2.7985	3.196	3.8776	2.5026	2.1087	4.1858	4.8059	4.1743	2.4637	2.0262	3.1778	0.9298	2.8502	0.8828	0.7393	3.7053	3.056	2.9042	3.4129	0.8468	1.9751	0.8748	2.5069	1.0638	0.8672	2.1097	0.5763	2.2796	2.6556	2.2319	3.2438	1.2068	2.5757	3.5199	1.5853	3.4422	2.697	1.2339	3.8515	2.7258	0.8006	1.4128	2.0385	3.7469	0.4962	4.9579	3.3434	1.5504
Neutrophils	STEAP4	2.6453	2.6434	4.5316	3.1105	3.5225	3.263	3.6218	3.2848	4.1254	2.4067	3.4675	4.3003	2.2875	3.7264	2.8796	3.2715	3.6935	5.3763	4.7347	2.8851	2.6881	3.0156	4.4898	3.7785	3.4984	1.7521	3.9296	5.2881	3.5363	4.3644	3.2438	3.5993	3.6662	4.1551	3.1704	4.0757	5.3906	4.0288	3.8856	3.8557	4.4444	3.3815	2.9375	4.0262	2.7543	3.3892	3.7224	2.0308
Neutrophils	TECPR2	10.6257	10.422	10.4238	9.6429	10.4308	10.4628	11.2767	10.6833	10.9596	10.0075	10.3888	10.8097	10.4884	10.7793	10.8842	10.6073	10.897	10.6765	11.4958	10.8108	10.8631	10.4785	10.739	10.4577	10.5967	10.595	10.3687	10.4423	10.7806	10.5093	10.7176	11.2571	10.4655	11.0194	10.518	10.9263	10.5303	10.6422	11.0587	10.5427	10.5017	10.1466	10.3549	10.2635	9.9948	9.93	11.22	10.9132
Neutrophils	TGM3	1.6334	1.9693	1.7902	2.1356	2.5776	2.2282	3.4601	2.7409	2.0793	3.2638	1.7718	1.4906	2.6859	1.6368	1.5889	2.004	1.8858	0.7612	1.221	1.5831	2.5911	2.3698	1.9	1.6695	1.9576	1.2757	0.5763	2.2796	1.5498	0.7987	3.1153	2.5622	1.7994	2.2653	1.5853	3.8474	2.2192	2.0547	1.024	2.1274	1.6895	1.5557	2.1866	0.5635	1.7921	1.9577	2.5744	2.0308
Neutrophils	TLE3	10.6904	10.4841	11.0489	10.5957	10.5007	10.1603	11.3347	11.3357	11.3361	10.6037	11.3526	10.417	11.0418	10.9726	10.9205	10.5432	10.7209	10.9378	10.2589	11.6972	10.9651	11.198	11.3179	11.6528	10.9043	11.3692	10.8153	11.3505	11.014	10.746	10.8452	10.6629	10.6375	10.8554	10.5902	10.4714	11.0124	10.9811	10.5876	10.6491	11.109	11.5285	11.3309	10.3927	11.2564	11.457	10.9875	11.4639
Neutrophils	TNFRSF10C	4.6339	4.459	5.6589	3.4832	3.1261	4.2493	4.7833	3.2186	5.6261	4.9879	4.7634	5.0565	4.6478	4.2588	4.0055	5.1549	4.7442	4.086	4.542	4.97	3.8895	4.6542	5.1113	2.7689	3.9078	3.9713	3.7306	4.9028	4.1976	5.0836	3.5223	5.4327	5.0553	4.6504	4.308	6.3338	5.3524	5.7476	4.5266	4.5975	4.9563	5.2211	5.6899	5.3793	5.797	4.3481	4.9773	4.4485
Neutrophils	VNN3	0	0	1.266	0.5103	0.6343	0	0.5211	0.5234	1.5537	1.1566	0	0.9298	1.1141	0	0.4165	0.4609	1.5487	1.1098	0	1.5831	0.5047	0.8748	0.8324	1.6695	0	0.9615	0	0.9737	2.1288	1.0768	0	1.7179	1.7994	2.1668	1.766	1.269	0.4495	1.2339	1.2497	2.1274	1.0792	0.8729	1.4731	1.9514	0.4962	1.405	1.5391	0
NK cells	CD160	3.8744	3.9342	4.6574	4.1331	4.3453	4.5809	4.3629	4.9623	4.3243	4.1867	3.836	3.2851	3.5212	4.892	3.5497	3.8629	4.6142	3.8971	4.4572	3.9043	4.2486	4.6056	4.5146	4.087	4.5133	4.9019	5.5289	5.2881	4.9929	5.0518	3.9935	4.8149	4.748	4.5367	4.0185	4.9192	3.4903	4.2153	4.6505	4.3014	4.3687	4.9637	3.7947	4.7186	4.2834	4.8174	5.4495	4.3965
NK cells	KIR2DL1	0.4334	0.9067	0.4342	0	0	0	0	0	0	0	0	0	0	0.5078	0	0	0	0	0	0.8468	1.8126	0	0.4754	0	0	0	0	0	0	0	0.489	0	0.773	0	0	0	0	0	0	0	0	0.3529	0	0	0	0	0	0
NK cells	KIR2DL3	0	0.3692	0	0	0	0	0.5211	0	0.4034	0.6912	0.488	0	0	0	0.4165	0	0	1.6252	0.736	0.8468	0.5047	0	0.8324	0	0	0	0	0	0	0	0.489	0	0	0	0	0	0	0	0.4271	0	0.4551	0	0	0.5635	0.4962	0	0.8176	0
NK cells	KIR2DL4	0.7662	0	1.266	0.8864	0	1.3994	1.4542	1.2091	1.1956	1.5079	1.1423	0.3804	0.829	0.5078	1.4187	0.8097	1.7271	2.2346	0.736	0.8468	0.5047	0.5027	0.4754	1.0638	0.4977	0	0.987	0.5674	0.5674	0.454	0	0	0.773	0.9649	0	0.7698	2.3282	0.5367	1.7704	1.8562	2.869	4.9637	3.6491	1.2832	0.4962	0.8672	0.8176	0.4707
NK cells	KIR3DL1	0	0	0	0	0	0.8631	0.5211	0.9066	0.7183	0.6912	1.1423	0.3804	1.1141	0.8828	0	0	0	0.9461	0	1.3768	0	0	0	0	0.4977	0.5594	0.987	0	0	0	0.489	0	1.6445	0.3976	0	0	0	0.5367	0	0.6325	0	0.6591	0.5301	0	0	0	0	0
NK cells	KIR3DL2	0	0.3692	0	0	1.0734	0.8631	0	0	0	0	0	0	0	0	0.4165	0	0	0	0.4145	0	0.5047	0	0	0	0	0.5594	0	0	0	0	0	0	0	0	0	0.7698	0	0	0.7562	0.6533	1.0792	2.0083	0.9169	0	0.8647	0	0.4659	1.5504
NK cells	NCR1	0	0	0	0	0	0	0	0	0.7183	0	0.488	1.3267	0.829	0	0	0	0	0.5492	0.4145	0	0	0	0	0	0	0	0	0	0	0.454	0	0	0	0	0	0	0.4495	0	0	0	0	0.6362	0	0	0	0	0	0.4707
NK cells	PTGDR	0.4334	1.4591	1.266	2.2686	2.4376	2.4606	2.5324	0.9066	1.3857	3.4375	1.7718	1.3267	1.3521	2.2623	1.2258	0	1.7271	5.7499	3.9364	0.8468	2.3752	3.3464	0.8324	0.7883	1.9576	1.2757	0.987	0	2.4161	1.8433	1.9352	0.4083	1.0449	1.1821	0.4856	0.4356	2.1012	1.4868	0.7562	2.3556	0.4551	3.3815	1.2216	1.9514	1.61	1.161	1.5391	1.1093
NK cells	SH2D1B	1.9273	2.8903	1.4627	2.7039	0	1.1561	1.4542	1.2091	3.0738	2.5649	1.7718	1.8933	1.8943	2.4961	1.5889	2.8872	1.5487	3.0726	1.5834	1.9239	0.8778	1.4155	2.1741	1.6695	0	0.9615	0	1.5498	1.5498	2.1136	1.3862	0.4083	1.2736	1.6875	0.8482	1.4659	0.4495	0.5367	1.024	1.6987	1.5133	1.8048	1.2216	2.4063	2.099	1.6136	0	1.1093
T cells	CD28	1.0365	1.7366	2.2821	3.3693	3.9918	2.9169	3.5699	1.2091	4.2529	5.7178	2.329	3.193	4.6918	3.9398	2.4198	3.4805	4.0017	2.3039	3.3671	4.1832	0.8778	3.5138	2.4042	1.9664	1.9576	1.5335	0.987	3.2005	2.2796	1.3098	1.1443	0.9864	1.2736	2.0611	0.8482	2.2861	2.1012	2.2033	2.6247	2.1274	3.9852	2.0173	3.6993	2.8505	2.7543	3.208	2.0179	2.5887
T cells	CD3D	2.7985	0.9067	2.4767	2.7039	2.1087	2.8364	3.1425	0	2.5457	1.5079	1.1423	2.1105	2.1679	4.4658	3.2277	1.527	3.605	3.3598	1.5834	0	1.4196	1.9702	1.5615	2.2126	1.6136	0	1.7886	2.1288	1.9603	2.79	0.489	0	0.4377	1.3709	1.5853	0.7698	3.6668	2.338	2.7031	2.4574	2.3449	2.2867	2.1866	3.2634	2.4635	3.208	1.1001	1.8878
T cells	CD3G	1.4605	1.1152	0.4342	0.5103	0.6343	0	1.4542	0.5234	0.7183	0	1.1423	1.8933	0.829	1.9832	2.5074	1.0902	3.3565	1.3904	0.9988	0.4846	1.174	1.625	1.1184	0.4473	1.161	0.5594	0.987	0.5674	0.9736	1.3098	0.489	0	0.4377	0	0.4856	1.0409	0.7919	0	1.7704	0.4588	0.4551	0.8729	0.5301	1.9514	2.5671	1.7959	0.8176	0
T cells	CD5	3.4345	1.8576	3.7703	4.0616	3.0318	3.1343	3.8992	2.6433	7.037	4.1867	2.0771	3.6741	3.6606	3.8156	2.3267	3.5284	5.5253	3.4543	2.5005	1.9239	2.7789	2.4817	2.5069	3.5735	2.5715	1.2757	2.7849	2.7619	2.9536	2.6268	1.7743	1.8546	2.2923	2.0611	2.0708	3.4883	2.6132	4.7135	3.2123	1.8562	2.3449	2.0173	3.0957	3.4641	3.8626	3.208	2.6639	2.5887
T cells	CD6	5.5408	2.9996	4.4412	5.1615	4.8384	5.5121	3.981	3.4088	2.1854	2.5649	3.4675	4.4472	3.8277	5.2529	3.6299	4.2811	5.6187	3.6265	3.3198	2.0683	2.7789	2.1161	2.6925	2.0947	2.9246	2.6348	3.4356	3.5951	4.0375	3.2486	3.6668	1.398	1.6445	3.6349	2.3224	4.4692	3.7475	4.4712	2.7775	3.1476	3.1954	2.7696	3.3681	4.3303	4.0883	4.9769	3.9881	3.3036
T cells	CTLA4	1.2641	1.6045	2.3827	3.7338	1.682	3.6866	3.8992	3.7273	3.4166	3.7326	2.329	2.1105	2.3979	2.3839	3.7424	3.4805	3.3565	3.1117	2.1136	3.9423	2.2537	1.1704	4.4388	2.4228	0.4977	2.6348	2.438	1.7696	3.2005	1.0768	2.0799	2.9148	3.0157	2.0611	2.4334	2.7311	1.9727	2.5746	2.0358	2.6418	3.8433	4.9764	2.9375	3.0301	1.9537	4.5645	1.717	3.0584
T cells	FLT3LG	6.4463	6.0512	6.6035	6.2657	6.1068	6.3445	6.3329	7.0888	6.6537	6.1636	6.7008	6.3006	7.129	6.5966	5.9983	6.6163	5.7587	6.9461	5.9046	7.0525	7.6004	7.6155	6.6175	6.5885	6.2863	7.18	7.513	7.4229	7.6545	6.7078	6.264	6.5428	6.8777	6.5878	6.6982	6.188	6.6867	6.7402	6.6861	7.0323	7.6073	7.5739	7.6751	7.0748	7.5402	7.2064	7.1269	6.8285
T cells	ICOS	1.7878	0.3692	1.0382	3.1797	1.0734	1.1561	2.2973	2.0219	0	0	0	1.6377	1.3521	2.2623	1.2258	0.8097	3.3012	1.3904	0.9988	0.8468	0.8778	0.5027	0.8324	0.4473	0	0	0	0.9737	0.5674	1.0768	0.8535	0	0	0.3976	1.1378	0.7698	0.4495	0	1.7704	1.3204	1.5133	2.1128	0.9169	2.1195	1.4016	3.0733	0.8176	1.7289
T cells	MAL	10.986	10.455	7.2812	9.2821	9.5159	10.7599	6.6714	7.5758	6.5777	7.3292	5.9394	9.0906	6.9367	6.6998	8.6083	9.3697	8.5007	4.2705	8.3315	6.8123	11.3045	11.0763	10.7527	10.488	6.1507	10.8372	8.6462	9.6439	9.6491	3.505	9.9494	9.0225	7.7698	6.4108	8.3782	8.9883	8.7515	10.1152	8.1818	7.3429	7.2858	4.6659	7.3996	8.6457	6.9655	7.1363	8.5581	6.8285
T cells	PBX4	4.0372	3.3275	4.13	3.6387	4.2226	3.9765	3.1425	3.8196	3.8305	2.9563	2.329	3.8044	2.5961	3.7264	2.227	2.7324	2.5865	2.7136	2.2205	2.0683	2.5911	3.3464	3.8739	2.8439	2.1031	3.1784	4.1045	3.9503	3.5363	4.6244	2.8983	3.4775	2.8834	3.6712	3.2933	3.6182	1.0683	3.0375	3.2649	3.5213	3.8055	2.7098	5.2254	3.7973	3.2032	6.0102	4.5542	3.9691
T cells	SIRPG	0.4334	0.3692	0.4342	2.1356	1.4095	2.2282	1.6668	0.5234	2.0793	2.0262	1.1423	1.4906	2.3979	3.3017	2.12	1.527	2.6761	0.9461	1.221	0.4846	1.174	1.1704	1.9	0	0.8672	0.9615	0.987	1.2903	0.5674	0.7987	0	0.4083	1.0449	0	0.8482	0.4356	2.1012	1.4868	1.4449	1.3204	0	0.8729	0.9169	0	1.7921	2.5716	1.717	1.1093
T cells	THEMIS	4.4144	4.9004	4.1587	4.0245	4.9965	3.5917	2.7345	3.8196	2.6233	3.6643	1.9325	2.9329	2.0376	3.5814	3.5079	5.2719	2.4909	1.9183	2.7349	1.136	3.229	4.4765	4.0542	3.0479	2.7588	1.5335	0.5763	1.7696	2.1288	2.3412	3.181	0.726	3.0776	2.3575	2.0708	3.2418	3.5812	2.4611	3.4122	2.6418	1.9882	2.0173	0	4.3972	3.5451	1.9577	2.975	1.5504
T cells	TNFRSF25	4.1835	4.3803	5.7179	5.6622	5.7698	4.9682	6.6148	6.1929	7.169	6.3381	4.7846	4.1368	4.776	5.4043	4.9906	5.4687	6.1437	5.0018	4.1942	4.3048	6.4405	6.8326	5.6602	5.9388	5.468	7.0825	6.3664	6.5622	7.386	6.1093	4.4314	5.9038	5.5676	5.8369	5.8028	4.8146	3.7077	3.8599	4.2674	6.3877	5.7757	5.3832	5.6774	6.6008	5.6631	5.0859	7.5907	6.3781
T cells	TRAT1	1.6334	0.3692	1.4627	2.1356	0.6343	0.4952	2.0162	0.5234	0	1.5079	0	0.9298	1.1141	0.8828	1.2258	1.527	2.9158	1.7296	0.4145	0.8468	0	0.5027	0.4754	0.7883	0.8672	0.9615	0.987	0.9737	0.5674	1.0768	0	0	0	0.3976	0	0.4356	0.4495	0.5367	0.4271	1.522	0.8006	1.6856	1.4731	1.5418	1.158	0	0.8176	0.8251
CD8 T cells	CD8B	2.1713	2.3454	3.5282	3.1105	4.3055	2.6607	2.9117	1.8575	0.9766	3.8602	2.329	1.1418	3.3669	4.5199	2.742	3.8997	3.9666	3.7055	2.583	4.0153	2.8644	2.5856	3.0732	2.6062	2.7588	3.1784	3.7306	3.5951	3.6515	1.6864	4.0992	1.2068	4.2265	3.4794	3.1704	3.0708	3.3421	2.0547	2.5418	2.246	1.6895	1.6856	2.9375	3.4003	3.0685	2.4679	3.1085	2.0308
[truncated: 654 more columns]
