# Supplementary material for: Machine learning–based new classification for immune infiltration of gliomas
Source: PLoS One. 2024 Oct 25;19(10):e0312071. doi: 10.1371/journal.pone.0312071 (PMC11508054; doi:10.1371/journal.pone.0312071)
Supplement: S4 Table — (XLSX) [file pone.0312071.s004.xlsx]

## Sheet: immunosuppresion in CGGA
Population	gene_name	CGGA_1183	CGGA_107	CGGA_1459	CGGA_1012	CGGA_1036	CGGA_1371	CGGA_P100	CGGA_P199	CGGA_831	CGGA_1097	CGGA_1334	CGGA_1101	CGGA_457	CGGA_1686	CGGA_1487	CGGA_1688	CGGA_P155	CGGA_1235	CGGA_1226	CGGA_P142	CGGA_1158	CGGA_1476	CGGA_1157	CGGA_1738	CGGA_P295	CGGA_1727	CGGA_1382	CGGA_P132	CGGA_1014	CGGA_1760	CGGA_1391	CGGA_P22	CGGA_1521	CGGA_P159	CGGA_1812	CGGA_1826	CGGA_1865	CGGA_1862	CGGA_1866	CGGA_P283	CGGA_1433	CGGA_1134	CGGA_1546	CGGA_1612	CGGA_1586	CGGA_1946	CGGA_1148	CGGA_1345
CMs	CD274	0.31	1.55	1.7	0.6	0.77	1.29	0.88	3.97	1.4	1.07	0.74	0.2	0.11	0.16	0.28	0.16	1.13	0.77	0.94	1.04	0.33	1.52	0.19	0.32	0.72	0.48	1.25	1.34	0.55	1.08	1.87	0.59	1.77	2.9	2.32	1.68	2.03	1.7	1.12	1	1.69	12.83	2.04	4.02	9.61	9.2	0.45	0.87
CMs	CD276	28.66	74.01	46.27	43	45.79	61.65	29.14	117.92	45.45	23.35	19.73	9.58	35.85	32.43	54.26	27.08	19.64	17.4	13.75	14.14	12.31	22.1	18.89	25.38	45.76	20.24	33.69	8.87	40.02	31.22	78.23	42.56	28.91	13.25	44.99	26.65	39.51	26.64	59.28	39.41	48.99	103.49	112.87	80.26	69.79	96.21	28.64	28.88
CMs	PDCD1	0	0.12	0.29	0.3	1.26	0.29	1.37	0.39	0.73	0.16	0.94	0.2	0.09	0.1	0.02	0.3	0.11	0.07	0.08	0.16	0.04	0.02	0.04	0.1	0.65	0.06	0.24	0.16	0.09	0.24	0.08	0.05	0.09	0.2	0.39	0.33	0.6	0.21	0.11	0.3	0.58	0.23	0.58	0.43	0.35	0.9	0.31	0.72
CMs	HAVCR2	7.15	6.71	8.37	9.51	8.18	5.14	5	7.87	5.77	7.81	7.44	1.03	0.69	6.11	2.58	2.09	4.85	11.81	11.22	8.07	5.5	7.64	3.21	10.25	6.92	4.97	6.37	5.21	5.67	11.68	5.15	10.32	10.64	7.63	6.57	6.29	11.47	3	4.16	10.85	15.11	9.68	9.48	12.98	20.29	10.08	7.11	13.24
CMs	LGALS9	66.06	36	55.08	96.24	67.48	55.78	31.44	59.93	36.16	58.27	55.83	5.53	12.86	90.87	26.55	30.17	28.25	71.51	40.8	42.05	21.04	57.55	39.77	106.78	73.67	64.98	29.01	32.65	58.84	148.37	49.13	83.24	79.64	61.39	54.34	56.85	106.61	29.78	37.61	80.18	79.86	50.87	89	80.47	74.35	58.97	53.79	174.52
CMs	LAG3	0.92	0.38	1.23	1.29	5.37	1.44	1.8	1.97	2	0.96	2.27	0.24	1.33	1.56	2.2	2.34	0.56	1.05	0.34	0.53	1.01	0.97	0.4	0.7	1.47	1.54	0.48	0.17	1.84	3.24	3.1	0.71	0.54	0.72	1.24	0.28	0.84	0.41	1.9	0.9	0.47	2.81	2.06	0.93	2.51	0.65	2.04	3.07
CMs	CTLA4	0.17	0.04	0.04	0	0.33	0.15	0.21	0.02	0.19	0.32	0.13	0	0	0.09	0	0.08	0.15	0.07	0.27	0.04	0.05	0.03	0.34	0.27	0.39	0.02	0.38	0.12	0.16	0.26	0	0.02	0.19	0.19	0.33	0.67	0.09	0.02	0.05	0.28	0.34	0.19	0.61	0.33	1.12	0.04	0.14	0.14
CMs	IDO1	0	0.7	1.57	0.11	0.5	0.37	0	0.03	0.3	0	0	0	0.03	0	0.07	0.07	0.02	0.03	0	0	0	0	0	0.15	0.17	0	0.4	0	0	0.38	0.97	0	0.13	0.07	0.13	0.39	0	0	0	1.01	0.27	0.45	1.53	0.44	0.58	0.66	0.39	0.23
CMs	CD160	0.31	0.29	0.27	0.28	0.19	0.1	0.05	0.07	0.17	0.32	0.21	0.23	0.29	0.1	0.05	0.13	0.19	0.12	0.47	0.14	0.04	0.08	0.08	0.07	0.29	0.12	0.64	0.19	0.11	0	0.25	0.24	0.31	0.16	0.3	0.36	0.48	0.5	0.22	0.27	0.24	0.22	0.02	0.11	0.26	0.19	0.17	0.19
TAMs	CD163	2.15	18.74	23.85	15.93	73.09	11.33	17.23	30.26	43.4	7.12	15.38	0.07	2.83	0.74	7.55	5.94	1.75	1.78	3.91	2.76	0.44	2.71	3.77	4.04	27.76	4.56	10.85	9.54	2.66	7.84	13.14	4.96	87.06	36.75	6.21	7.98	19.71	4.09	4.58	18.16	60.88	69.04	258.83	95.27	97.15	58.52	52.91	25.14
TAMs	CD68	46.92	30.1	43.79	89.74	206.67	59.63	36.2	73.39	65.55	38.27	35.15	3.09	6.48	28.64	18.58	11.71	12.8	36.31	23.62	38.38	6.8	42.39	15.84	64.6	68.79	27.85	33.92	33.39	16.83	56.6	44.66	61.76	34.96	38.03	22.54	25.34	89.62	21.08	20.06	83.77	81.27	66.32	173.05	73.15	146.06	74.4	40.7	128.64
TAMs	MSR1	5.54	9.11	8.23	10.28	15.42	7.17	6.42	7.73	13.65	3.09	7.94	0.77	0.93	2.79	2	2.11	3.15	3.18	2.96	4.22	0.85	4.36	1.03	4.66	6.18	1.27	11.89	9.65	1.73	6.64	4.88	4.12	24.88	7.95	7.59	4.87	23.05	4.02	2.42	12.51	18.74	20.38	13.21	18.56	35.57	14.8	9.27	16.42
TAMs	CD14	14.66	75.1	56.92	105.02	91.23	96.71	89.58	197.3	67.81	16.85	24.09	4.04	15.54	18.17	32.41	13.71	17.15	59.27	18.36	57.58	16.25	48.39	19.29	39.67	72.89	24.02	51.13	59.78	33.92	70.77	60.19	36.56	43.1	35.12	65.08	19.79	37.92	12.47	31.13	100.53	113.68	137.85	284.2	183.53	406.61	148.77	63.26	86.02
TAMs	MRC1	0.08	0.15	0.58	0.44	2.02	0.45	0.21	0.15	1.52	0.1	0	0.01	0	0.06	0.25	0.22	0.42	0.27	0.02	0.62	0.6	0.06	0.18	0.12	0.36	0.38	0.45	1.56	0.12	0.1	0.02	0.03	0.07	0.89	0.11	0.07	0.07	0.03	0	0.24	0.66	2.86	3.69	0.78	0.03	0	1.99	0.14
TAMs	FCGR1A	40.93	49.97	43.3	91.26	30.73	79.95	89.05	50.23	24.31	41.09	35.94	0.53	4.61	66.95	27.28	23.78	16.55	100.69	77.3	35.35	42.83	104.04	30.28	107.79	55.56	75.39	27.56	18.18	54.82	175.83	73.49	60.04	33.96	41.15	105.83	45.44	71.53	23.27	22.16	51.99	86.07	64.25	164.07	146.98	101.43	62.94	101.79	476.38
TAMs	PTPRC	1.81	4.92	4.16	3.52	4.52	1.43	1	3.37	3.89	3.34	2.96	0.2	0.86	0.54	0.96	1.39	6.69	3.2	6.98	4.7	1.32	2.11	0.86	1.28	3.13	0.53	6.74	6.02	1.74	2.69	1.25	2.64	20.06	10.19	5.92	3.4	3.81	2.35	2.21	5.89	6.98	5.77	2	5.48	6.78	5.3	3.78	1.38
TAMs	AIF1	81.94	58.74	43.32	109.72	81.88	127.13	68.17	96.62	60.5	74.56	32.09	0	13.18	142.5	39.88	28.26	38.12	84.05	79.3	62.63	39.7	108.22	79.99	135.08	102.62	189.13	52.34	40.87	88.95	280.38	91.98	98.42	82.17	58.77	97.91	73.88	62.47	20.76	45.88	96.56	163.84	105.93	333.58	160.3	199.68	115.11	134.53	396.56
TAMs	ITGAM	2.69	5.18	5.65	5.23	5.55	4.29	2.5	5.48	7.48	3.23	8.27	0.72	0.14	2.52	2.27	10.24	5.37	14.06	7.16	3.24	8.41	4.31	2.12	2.28	10.27	4.48	3.56	4.25	7.17	8.27	3.78	4.17	11.81	3.94	16.02	6.22	10.24	3.34	4.65	5.11	6.67	8.78	11.94	12.37	17.04	9.29	5.04	5.73
Tregs	FOXP3	0.27	0.13	0.2	0.2	0.28	0.52	0.36	0.31	0.51	0.47	0.35	0.29	0.12	0.26	0.34	0.62	0.44	0.31	0.59	0.21	1.01	0.71	0.62	0.2	0.41	0.33	0.62	0.56	0.54	0.39	0.29	0.56	0.37	0.67	0.36	0.43	0.68	0.27	0.34	0.98	0.14	0.12	0.35	0.59	0.31	0.8	0.29	0.31
Tregs	IL2RA	0.01	0.39	0.41	0.55	3.27	0.29	0.3	0.92	2.16	0.04	0.04	0	0.32	0	0.01	0.04	0.03	0.01	0.05	0.12	0.05	0.01	0.03	0	0.1	0.07	0.47	0.29	0.01	0.3	0.13	0	0.13	0.45	0.89	0.07	0.04	0	0.1	0.37	1.06	1.62	3.1	1.2	1.08	2.28	0.52	0.03
Tregs	CD4	9.63	8.44	11.61	27.33	19.88	9.67	7.45	14.99	12.76	13.66	8.51	1.87	2.89	6.34	6.95	7.48	9.68	16.99	14.47	14.11	8.31	11.07	4.74	9.55	13.55	10.28	12.07	12.23	9.02	17.59	7.48	12.88	23.75	15.03	12.88	8.16	17.67	4.56	7.44	21.57	20.75	18.09	23.41	18.44	27.57	16.39	16.39	15.56
Tregs	CTLA4	0.17	0.04	0.04	0	0.33	0.15	0.21	0.02	0.19	0.32	0.13	0	0	0.09	0	0.08	0.15	0.07	0.27	0.04	0.05	0.03	0.34	0.27	0.39	0.02	0.38	0.12	0.16	0.26	0	0.02	0.19	0.19	0.33	0.67	0.09	0.02	0.05	0.28	0.34	0.19	0.61	0.33	1.12	0.04	0.14	0.14
Tregs	CCR7	0.02	0.16	0.29	0.2	1.12	0.21	0.16	0.36	0.62	0.02	0.04	0.08	0.04	0	0	0.28	0.35	0.17	0.07	0.3	0	0.02	0.02	0.06	0.21	0.05	0.43	0.12	0.07	0.19	0.13	0	0.15	0.21	0.58	0.15	0.15	0.03	0.06	0.17	0.21	0.47	0.47	0.42	0.29	0.42	0.11	0.1
[truncated: 645 more columns]

## Sheet: immunosuppresion in TCGA
Population	gene_name	TCGA.DU.6403.01	TCGA.DU.7298.01	TCGA.FG.A710.01	TCGA.HT.A615.01	TCGA.DB.A4XA.01	TCGA.FG.5964.01	TCGA.DH.A66G.01	TCGA.DU.A7TI.01	TCGA.E1.A7YE.01	TCGA.02.0047.01	TCGA.DU.6542.01	TCGA.FG.7634.01	TCGA.HT.7471.01	TCGA.S9.A6U5.01	TCGA.HT.7472.01	TCGA.DU.7011.01	TCGA.DU.5853.01	TCGA.HT.8114.01	TCGA.DU.7019.01	TCGA.DU.6401.01	TCGA.S9.A6WQ.01	TCGA.DU.8167.01	TCGA.P5.A780.01	TCGA.FG.8191.01	TCGA.FG.6690.01	TCGA.S9.A6TU.01	TCGA.S9.A7R3.01	TCGA.S9.A6U9.01	TCGA.TM.A84L.01	TCGA.HT.7693.01	TCGA.CS.5393.01	TCGA.HT.7873.01	TCGA.CS.6667.01	TCGA.DU.8166.01	TCGA.HT.7676.01	TCGA.DU.7304.01	TCGA.HT.7686.01	TCGA.15.1444.01	TCGA.FG.8186.01	TCGA.HT.8108.01	TCGA.FN.7833.01	TCGA.HW.A5KM.01	TCGA.HT.A61B.01	TCGA.HT.A618.01	TCGA.DU.A5TP.01	TCGA.06.0129.01	TCGA.TQ.A7RH.01	TCGA.DH.A66D.01
CMs	CD274	3.7295	4.0656	4.3695	5.055	2.931	3.263	5.6608	5.8099	4.043	4.0858	5.1379	3.7078	4.4313	3.3621	4.6686	4.4144	3.9666	5.0429	4.1407	3.6979	2.7789	3.4044	3.0732	4.9107	3.6948	3.9713	4.5294	3.7581	4.5038	3.9118	3.8394	4.222	3.7446	5.3679	3.8284	4.5144	4.3998	5.176	4.7087	4.0311	6.0505	5.9852	2.5569	4.6921	6.7458	5.5337	4.1824	3.9331
CMs	CD276	10.6996	10.035	10.6754	9.742	9.4661	10.1093	9.8176	9.7828	11.2374	11.6539	10.4146	10.3243	9.931	9.8025	10.1149	9.964	9.8464	9.6874	10.2853	10.0625	9.9449	10.292	10.6373	9.5609	9.7906	10.215	9.4383	10.0903	10.0992	9.5827	9.9768	10.1045	9.4392	10.3506	10.4317	9.7722	10.5599	10.4635	9.8414	9.8578	10.3118	10.5612	10.8651	10.0827	11.0222	10.703	10.3702	10.4071
CMs	PDCD1	3.4805	1.1152	5.9405	2.7039	1.682	3.7755	4.4516	4.7905	5.3689	3.0662	1.7718	2.3849	1.3521	3.1035	2.5074	1.3251	3.3012	2.4939	2.8053	5.4762	1.8126	3.7556	1.1184	5.503	2.1031	2.1097	0.5763	5.3576	2.1288	2.3412	0	0.9864	0.4377	4.6685	1.766	1.0409	2.1012	2.7779	3.2649	0.4588	4.0513	3.4194	3.0188	1.7611	3.7788	3.0733	3.5453	1.7289
CMs	HAVCR2	10.4093	9.6795	10.1456	9.7953	8.5308	9.7559	9.5791	10.098	10.5512	9.5226	9.8036	9.7203	8.9563	8.6276	9.5586	10.2357	9.7211	9.5608	9.1105	8.9659	9.9295	9.9853	9.0685	9.5385	9.6998	9.5696	9.4063	9.9178	9.8975	9.3694	9.8576	9.3664	8.4085	9.2732	10.4958	9.63	11.1319	10.8278	9.3619	10.0448	10.3516	11.2928	11.1346	10.4181	10.8761	11.0102	9.7229	9.9544
CMs	LGALS9	10.9573	9.7486	11.1814	10.5885	9.7568	11.2368	8.7392	10.4035	9.8196	10.1273	10.3251	9.6099	10.2613	10.1742	9.834	10.2599	10.1383	10.3092	9.175	8.7149	10.8422	10.7294	9.7219	9.8125	10.1489	10.6774	10.0419	11.0194	10.5445	9.3973	10.5065	9.5965	9.1372	8.7629	10.568	9.6164	11.1707	11.2614	10.3925	10.5278	11.8206	12.8254	11.9315	10.5231	11.1969	11.8316	10.4368	10.5179
CMs	LAG3	3.8038	3.2411	5.9155	5.1443	5.2052	8.3071	3.6719	6.0762	4.0984	4.5694	3.6169	4.1118	5.4368	4.6709	3.7059	3.027	4.2555	4.1995	2.4131	3.2903	3.5715	5.4298	3.5284	5.4439	3.8263	4.4175	4.2605	5.3911	4.8794	3.7625	3.5721	5.3072	2.3931	4.0485	3.46	2.4809	3.6246	4.9839	4.6306	4.4814	6.504	7.8202	6.847	4.0679	5.4357	7.7277	5.372	4.4986
CMs	CTLA4	1.2641	1.6045	2.3827	3.7338	1.682	3.6866	3.8992	3.7273	3.4166	3.7326	2.329	2.1105	2.3979	2.3839	3.7424	3.4805	3.3565	3.1117	2.1136	3.9423	2.2537	1.1704	4.4388	2.4228	0.4977	2.6348	2.438	1.7696	3.2005	1.0768	2.0799	2.9148	3.0157	2.0611	2.4334	2.7311	1.9727	2.5746	2.0358	2.6418	3.8433	4.9764	2.9375	3.0301	1.9537	4.5645	1.717	3.0584
CMs	IDO1	3.7295	0.6628	3.5715	1.1845	0	0	3.3413	2.0219	0.9766	0.6912	0	3.8044	2.9259	2.8736	1.2258	2.6483	5.1405	3.9194	0.9988	0.4846	0	1.9702	0.4754	2.0947	0.8672	0	0	0.5674	0.5674	0.7987	0	0	0	0.3976	0	0	0.7919	1.4868	4.1322	1.522	2.4465	6.1908	3.8401	0.9678	2.9199	2.8441	0	1.3466
CMs	CD160	3.8744	3.9342	4.6574	4.1331	4.3453	4.5809	4.3629	4.9623	4.3243	4.1867	3.836	3.2851	3.5212	4.892	3.5497	3.8629	4.6142	3.8971	4.4572	3.9043	4.2486	4.6056	4.5146	4.087	4.5133	4.9019	5.5289	5.2881	4.9929	5.0518	3.9935	4.8149	4.748	4.5367	4.0185	4.9192	3.4903	4.2153	4.6505	4.3014	4.3687	4.9637	3.7947	4.7186	4.2834	4.8174	5.4495	4.3965
TAMs	CD163	10.1862	8.6296	7.4297	5.7671	7.924	8.6359	10.517	6.3403	13.0984	11.8818	8.5518	10.3955	10.4907	7.1661	9.7098	9.3828	8.1441	11.804	8.7164	10.5958	6.2631	8.5489	8.9664	9.5999	9.1423	7.1418	10.3047	11.1603	6.6753	11.1654	7.3822	6.4648	8.7212	7.0344	5.9313	9.5522	10.6319	8.8741	10.2634	8.6332	13.6819	10.6302	9.9414	9.1061	10.4685	9.7805	8.956	6.2955
TAMs	CD68	12.0162	11.0176	11.7834	11.4605	11.1561	11.9644	10.4805	11.082	11.6515	11.8953	11.5387	11.5551	11.3525	11.3163	11.422	11.5516	10.9519	11.0241	10.8871	10.2708	11.4464	11.555	10.8708	10.9683	11.1605	11.6473	11.3155	12.3998	11.5898	11.2974	11.1085	11.0021	9.9026	9.8115	11.8207	11.3305	12.0158	12.1844	10.8608	10.9292	12.1255	13.3887	12.1578	11.248	12.1534	12.4517	11.8018	11.6992
TAMs	MSR1	9.9434	8.9434	9.2636	9.1781	8.2899	8.9746	9.4342	9.6734	11.0915	10.803	8.6862	9.936	8.9267	8.3181	9.0684	9.3664	8.761	8.848	8.4922	9.483	8.5426	8.1352	8.3037	8.777	8.1162	7.0622	8.056	7.9639	8.4667	9.6802	8.0225	7.4212	6.508	8.8567	8.6624	9.019	9.7504	9.9936	8.6361	8.5009	9.8276	10.2536	9.789	9.7874	10.0989	10.8487	7.8487	9.2301
TAMs	CD14	10.6135	9.8936	12.228	11.1141	10.7314	11.2248	10.966	10.6574	12.5849	11.5424	10.8176	10.8194	11.8561	9.947	10.9245	11.5429	10.7808	10.759	10.6221	10.7732	10.9766	12.7944	11.2089	9.7469	9.7232	11.0699	10.2364	11.5878	11.8286	11.1779	10.0615	9.3975	9.6486	11.1385	11.8501	10.4498	11.4904	10.4621	10.1082	9.6856	13.4966	12.8072	13.2829	12.0094	13.3042	11.2426	11.4078	11.3154
TAMs	MRC1	4.9442	7.9607	5.4546	6.1149	6.3212	7.291	6.8397	5.3657	8.2673	7.1472	6.6952	7.7893	6.7359	4.8076	9.485	7.8254	8.5579	9.2625	7.3842	8.9309	7.0499	9.3882	7.804	9.5427	9.1929	8.9897	10.64	10.7519	9.0762	7.1447	8.5708	8.0882	8.4442	8.1706	8.926	9.3949	7.7127	6.3113	6.4104	8.0677	8.9042	5.4938	3.7947	3.584	2.099	6.0286	8.9703	5.2926
TAMs	FCGR1A	8.3172	8.4937	9.5511	8.0617	7.8498	8.9376	8.5659	9.0114	9.1169	9.0062	9.2232	8.7254	8.6144	7.6926	8.5604	9.7649	8.4249	7.5735	8.6439	8.0294	9.1657	9.7878	9.0861	8.2329	8.9405	8.8261	8.4248	9.2402	9.2664	8.9968	9.065	8.9199	7.7602	9.3428	10.2884	8.0666	10.046	8.9123	8.7245	8.9558	10.2559	9.8453	10.7659	9.8998	10.4624	10.2278	9.1867	9.5658
TAMs	PTPRC	8.723	9.2618	9.0669	9.6581	8.0037	7.7355	9.1939	9.3413	10.0962	10.0474	9.7667	9.5238	8.7494	8.6322	9.6126	10.0226	10.1358	9.6845	8.6318	7.9961	9.1783	9.059	8.3055	8.6742	9.1538	8.8618	8.5644	9.8843	8.9596	9.3185	9.0028	8.8965	7.5391	9.2448	9.4087	9.4821	10.713	10.2532	8.9909	10.054	10.3339	11.3635	9.9316	10.8905	10.6886	10.4747	9.0093	9.1916
TAMs	AIF1	9.517	9.1448	10.1708	10.129	8.8346	9.7087	9.3357	9.854	10.5055	9.8993	9.704	9.4107	9.6562	8.9687	9.868	10.5993	9.8147	9.9062	9.1609	8.1959	10.5377	10.822	9.4839	9.5999	9.5132	10.0782	9.7633	10.0258	10.2335	9.8785	10.0772	9.328	8.833	9.1745	11.1274	9.5344	10.8584	9.9737	9.4547	10.1166	10.9558	11.8093	11.3359	10.9744	11.0381	10.1305	10.066	9.7414
TAMs	ITGAM	8.9091	8.5644	8.5884	8.6735	7.3997	7.2682	8.4561	9.082	9.1607	9.2959	9.4995	8.5311	8.1732	7.3188	9.3642	9.573	9.3389	9.4034	8.4239	7.8835	9.4836	9.1369	8.1713	8.5882	9.4094	9.4662	9.0506	9.8997	9.5338	8.9969	9.1738	8.8286	8.2429	8.5943	9.0811	9.5144	8.7685	9.6903	8.0679	9.3152	9.2814	10.3939	9.0663	9.9962	9.7045	9.196	9.2702	9.1801
Tregs	FOXP3	3.3463	3.0147	3.2453	5.0574	3.3889	3.8939	3.7312	2.6624	2.7833	2.8484	1.7836	3.1544	3.9996	3.9947	3.5669	2.4765	4.2783	2.5045	2.2236	1.9435	3.1053	2.2536	2.5177	1.0764	3.3371	2.6457	2.9878	3.2088	3.22	2.3454	2.2189	3.3997	2.8226	2.2719	2.7273	3.081	2.3345	2.8848	3.8622	3.278	2.2423	1.6881	3.3693	1.5512	3.0006	3.7542	3.3574	3.479
Tregs	IL2RA	0	0	1.266	2.5026	2.2825	3.8593	3.402	1.2091	4.436	4.1371	3.7948	4.815	1.7352	1.9832	4.3275	4.2811	1.8858	4.8007	0.736	0	0.5047	0.5027	0	0.4473	0.4977	1.7521	1.9804	2.2796	0	1.9848	0.489	0.4083	1.4709	0.3976	0	0.4356	2.2192	0.927	1.9092	0.4588	4.8303	1.0761	0.9169	1.2832	0	1.7959	0.4659	1.7289
Tregs	CD4	10.5181	9.9406	10.889	10.9183	9.8904	10.3627	10.0555	10.3772	11.252	10.8957	10.8218	10.7848	10.425	9.8534	10.742	11.5981	10.8105	10.7345	10.3244	10.1452	10.7861	10.5581	9.9984	9.9745	10.3613	11.0381	10.2294	11.4492	10.4788	10.3557	10.6085	9.9936	9.842	9.4975	10.8497	10.4899	11.5155	11.3362	10.0002	10.7007	11.8581	12.769	11.6374	11.2349	11.0048	11.3151	10.6469	10.8088
Tregs	CTLA4	1.2641	1.6045	2.3827	3.7338	1.682	3.6866	3.8992	3.7273	3.4166	3.7326	2.329	2.1105	2.3979	2.3839	3.7424	3.4805	3.3565	3.1117	2.1136	3.9423	2.2537	1.1704	4.4388	2.4228	0.4977	2.6348	2.438	1.7696	3.2005	1.0768	2.0799	2.9148	3.0157	2.0611	2.4334	2.7311	1.9727	2.5746	2.0358	2.6418	3.8433	4.9764	2.9375	3.0301	1.9537	4.5645	1.717	3.0584
Tregs	CCR7	2.4739	0.9067	3.29	3.5369	2.8225	2.9169	3.4601	2.9994	2.0793	3.3533	2.5434	3.2398	2.6859	5.1366	3.7424	3.4805	6.7556	2.8588	2.4131	2.6299	2.1211	2.3698	2.9327	3.8888	1.7959	2.396	2.1495	1.9604	2.5408	1.3098	0.489	1.8546	1.4709	0.9649	2.888	2.0609	1.8316	2.338	3.1008	3.6982	2.6306	2.5137	3.8401	2.7516	1.7921	2.5716	2.0179	2.0308
[truncated: 654 more columns]
