# Supplementary material for: Machine learning–based new classification for immune infiltration of gliomas
Source: PLoS One. 2024 Oct 25;19(10):e0312071. doi: 10.1371/journal.pone.0312071 (PMC11508054; doi:10.1371/journal.pone.0312071)
Supplement: S5 Table — (XLSX) [file pone.0312071.s005.xlsx]

## Sheet: different phenotypes in CGGA
Population	gene_name	CGGA_1183	CGGA_107	CGGA_1459	CGGA_1012	CGGA_1036	CGGA_1371	CGGA_P100	CGGA_P199	CGGA_831	CGGA_1097	CGGA_1334	CGGA_1101	CGGA_457	CGGA_1686	CGGA_1487	CGGA_1688	CGGA_P155	CGGA_1235	CGGA_1226	CGGA_P142	CGGA_1158	CGGA_1476	CGGA_1157	CGGA_1738	CGGA_P295	CGGA_1727	CGGA_1382	CGGA_P132	CGGA_1014	CGGA_1760	CGGA_1391	CGGA_P22	CGGA_1521	CGGA_P159	CGGA_1812	CGGA_1826	CGGA_1865	CGGA_1862	CGGA_1866	CGGA_P283	CGGA_1433	CGGA_1134	CGGA_1546	CGGA_1612	CGGA_1586	CGGA_1946	CGGA_1148	CGGA_1345
stemness maintain	NES	458.74	333.43	201.94	94.41	130	164.28	149.31	259.62	187.8	305.3	45.2	153.28	95.5	162.51	129.36	192.18	96.02	57.86	25.67	79.94	198.91	168.19	115.46	332.76	193.75	171.31	179.69	69.14	155.34	101.41	392.59	190.07	281.76	167.85	201.56	281.67	167.23	289.66	311.31	419.9	336.47	181.26	161.57	200.99	162.98	194.08	15.6	100.32
stemness maintain	SOX2	294.69	197.47	165.89	224.87	239.97	277.12	457.17	170.56	220.65	196.27	185.73	121.56	527.97	133.36	151.3	203.77	150.33	169.66	130.88	184.18	399.12	232.12	94.26	97.04	175.16	56.24	344.13	237.55	122.65	92.43	194.2	209.42	153.62	169.81	188.39	374.26	174.63	381.21	386.31	294.52	182.73	114.76	48.97	151.32	108.46	175.45	115.91	60.89
stemness maintain	NOTCH1	30.41	31.67	27.94	20.76	13.92	6.88	13.53	27.03	29.81	36.48	9.76	44.46	37.06	25.08	85.92	55.11	45.85	26.08	11.9	31.13	46.38	24.91	14.56	14.95	13.49	11.99	39.85	35.38	11.76	9.94	22.62	40.9	38.35	7.81	21.29	15.36	25.32	39.05	24.24	68.28	16.56	19.77	8.78	12.42	14.2	29.73	6.77	7.23
stemness maintain	OLIG2	3.72	57.3	61.85	109.82	66.14	3.84	124.87	55.92	55.46	148.19	24.38	70.64	244.86	188.4	34.74	21.81	64.79	29.62	26.53	57	135.64	85.17	30.34	121.95	100.11	128.6	43.94	58.23	47.45	65.78	75.96	214.79	42.95	72.76	47.13	57.51	33.69	150.41	84.55	148.42	89.33	9.74	12.01	14.39	11.98	12.6	1.65	40.95
stemness maintain	PROM1	7.39	5.13	44.22	1.13	11.17	2.84	25.26	32.72	14.52	6.49	2.82	8.77	0.88	13.41	0.84	0.85	7.7	4.63	3.33	3.3	0.68	5.57	10.68	4.95	4.45	3.53	11.88	6.9	11.85	3.68	2.13	11.05	3.36	16.47	5.24	15.08	3.97	17.75	3.02	5.25	1.56	2.59	3.14	1.71	17.19	4.42	1.14	3.39
stemness maintain	CD44	56.29	276.15	230.81	72.73	102.73	130.56	92.33	63.4	197.26	32.42	57.15	5.42	9.3	14.02	32.86	25.79	13.96	37.7	38.5	36.17	17.39	52.67	32.82	20.54	59.24	11.78	107.28	22.73	36.43	34.81	132.79	21.24	285.9	62.76	77.81	65	125.42	44.92	107.3	39.53	124.67	442.12	181.31	177.55	324.22	179.09	76	80.6
stemness maintain	SOX9	66.87	105.83	71.43	37.63	14.9	25.54	84.91	25.12	19.14	76.42	55.6	16.18	112.96	15.31	48.86	46.97	55.76	50.21	51.88	62.35	92.79	79.8	29.79	30.64	53.83	14.52	109.31	82.87	43.86	36.48	61.59	67.14	89.46	67.53	61.51	75.31	71.47	104.89	85.48	92.1	58.35	40.24	15.72	28.94	29.38	31.04	20.57	16.21
stemness maintain	DLL3	147.5	29.79	25.83	78.15	10.81	2.26	159.17	4.24	122.31	28.26	6.09	7.85	78.64	162.34	45.88	48.72	53.66	35.86	3.6	25.67	68.15	40.89	37.77	348.68	48.99	177.82	26.57	54.77	87.61	18.14	23.9	163.56	7.68	3.14	67.76	32.1	2.17	50.13	18.65	20.47	15.99	1.89	4.14	1.74	9.27	2	1.14	25.86
stemness maintain	NANOG	0.05	0.02	0.08	0	0	0	0.03	0	0.04	0.06	0.02	0.12	0	0	0	0.24	0	0.11	0.06	0	0.13	0	0	0.02	0.11	0.02	0	0.02	0.02	0.02	0.03	0.02	0	0.11	0.02	0.02	0.04	0	0.14	0	0.02	0.12	0.02	0.02	0.05	0	0.02	0
mesenchymal phenotype	CDH1		0.35	1.62	4.95	0.39	0.91	0.06	1.43	0.05	2.08	1.35	0.37	0.44	1.26	0.77	4.27	1.17	2.27	0.42	1.02	0.44	0.11	0.36	0.07	0.43	0.57	0.12	1.15	0.47	0.95	0.34	1.26	0.48	0.59	1.51	2.47	1.52	0.47	1.98	0.19	3.99	2.33	0.97	0.18	0.32	2.22	2.11	0.08
mesenchymal phenotype	CDH2		27.83	85.46	67.07	15.12	26.5	10.46	19.79	62.51	29.58	28.3	12.6	5.29	59.94	5.85	32.99	16.32	38.6	11.78	14.94	23.26	14	8.18	7.24	13.21	19.97	4.64	53.57	15.73	14.47	12.11	18.66	19.17	42.87	49.94	32.86	48.45	24.3	61.31	14.07	58.43	48.18	102.66	10.59	29.81	41.51	55.39	18.6
mesenchymal phenotype	NCOR1		34.07	43.49	45.66	19.53	14.13	8.66	16.55	15.37	20.72	19.99	60.19	9.63	25.21	10.87	17.41	53.32	21.57	95.33	71.27	21.44	116.84	19.45	7.42	19.99	18.4	9.44	33.14	26.89	17.47	11.54	18.79	20.6	43.05	24.97	18.54	23.76	43.24	38.25	21.3	26.3	19.31	43.1	9.67	20.2	25	8.98	17.53
mesenchymal phenotype	VIM		879.93	1579.59	1726.76	1220.93	1813.96	1973.77	1354.57	1870.77	1455.18	1013.88	501.78	107.07	1385.7	238.83	985.75	883.67	399.59	184.05	329.36	147.46	217.09	1097.83	998.91	1143.85	894.22	420.43	759.01	57.7	483.49	794.08	2414.75	481.15	612.67	1058.54	1249.3	1417.98	1173.07	1364.97	3335.91	1183.39	1819.72	2628.84	2323.76	1767.9	2328.19	1588.16	2195.41
mesenchymal phenotype	ZEB1		30.08	60.79	26.06	30.93	19.21	4.85	13.94	11.67	11.7	8.64	16.2	11.39	33.66	17.15	20.09	17.83	52.15	17.86	9.83	21.51	50.53	14	7.86	10.66	8.19	12.07	32.44	45.8	16.31	8.46	10.27	13.34	27.64	20.94	21.41	17.67	15.28	39.38	38.06	18.03	16.19	19.6	6.5	9.33	12.51	15.73	47.29
mesenchymal phenotype	ZEB2		38.33	36.86	21.82	28.43	25.85	15.03	44.33	24.61	32.45	16.38	16	15.58	28.49	46.56	8.42	13.35	38.08	29.13	31.89	27.73	36.37	21	11.86	36.66	21.56	21.43	33.55	44.11	19.8	23.23	23.06	21.03	27.67	27.37	19.71	18.5	26	34.44	28.24	18.55	16.46	29.88	22.9	27.98	25.84	18.2	18.41
mesenchymal phenotype	PTN		146.64	646.68	361.43	215.04	427.28	63.12	513.4	890.24	462.1	508.15	448.8	15.58	299.6	334.05	1150.64	587.8	1212.32	204.84	146.4	203.15	395.4	604.31	192.43	172.85	156.02	74.71	207.64	148.64	457.02	362.1	251.33	264.15	488.96	619.65	1034.07	350.72	316.34	2167.92	968.41	962.26	865.79	326.81	87.99	734.45	372.18	548.26	34.14
mesenchymal phenotype	SNAI1		1.02	8.56	2.86	1.13	3.65	0.51	1.52	2.85	3.45	0.45	1.05	0.03	0.55	0.79	0.15	0.25	0.3	0.56	1.08	0.27	0.27	1.76	1.73	3.1	0.25	0.19	0.41	0.21	2.12	0.53	1.53	0.45	1.02	0.25	2.46	0.22	0.68	0.11	0.8	0.28	5.69	9.81	6.09	1.53	3.27	5.56	1.26
mesenchymal phenotype	SNAI2		2.91	13.77	14.44	4.02	1.23	3.79	4.93	0.61	5.43	0.88	9.26	0.02	0.82	0.5	4.92	3.5	0.79	0.27	0.67	0.48	1.26	0.69	0.39	6.46	1.41	0.36	2.32	0.59	1.66	1.89	1.46	1.26	2.25	4.96	3.29	2.35	7.75	1.61	2.77	2.73	1.38	7.87	7.16	2.93	3.18	13.89	2.05
mesenchymal phenotype	MMP2		51.61	28.77	30.37	24.41	34.7	14.8	16.29	54.51	32	21.66	5.59	0.73	36.89	13.19	19.85	31.48	28.14	10.91	4.64	8.02	10.51	8.07	5.65	49.19	10.44	5.24	10.3	6.26	30.03	16.88	10.05	12.91	10.02	10.08	31.07	27.43	9.01	47.14	14.14	36.28	39.74	28.66	17.04	25.53	21.17	29.04	9.43
neuronal phenotype	NEFL	0.16	3.5	74.22	0.2	5.15	0	10.28	14.05	0.11	1.64	5.82	0.01	3.13	6.91	44.11	18.84	86.89	1.81	19.09	2.33	0.96	3.54	6.3	7.45	24.54	2.95	8.99	2.24	21.05	10.48	3.97	1.54	2.24	1.15	2.14	8.74	6.77	0.74	0.76	0.23	0.3	0.49	0.51	10.59	0.08	0.03	0.7	0.88
neuronal phenotype	GABRA1	0.09	2.9	0.26	0.02	0.05	0	1.92	0.1	0.01	1.72	0.87	0.03	0	0.28	0.12	0.05	19.56	0.88	10.31	0.61	0.46	2.37	1.98	1.97	7.43	0.83	4.4	0.78	7.47	4.2	2	0.47	2.63	0.36	1.97	3.34	0	0.27	0.46	0.01	0.08	0	0.24	2.9	0.02	0.05	0.14	0.27
neuronal phenotype	SYT1	0.38	11.34	1.53	7.16	6.67	0.46	16.66	0.02	5.31	6	11.65	2.08	0.22	7.78	0.18	0.4	49.77	5.94	58.39	4.21	3.33	11.92	7.96	8.78	34.63	3.92	21.33	6.24	51.62	16.38	8.47	2.19	21.79	3.46	6.49	13.75	2.81	2.03	10.84	0.07	0.35	3.7	1.26	15.96	3.29	4.07	1.35	1.57
neuronal phenotype	SLC12A5	3.4	13.15	7.27	5.37	19.97	26.25	17.16	7	8.04	7.49	8.97	0.5	5.37	6.97	5.87	59.85	30.78	52.48	45.78	29.68	56.06	23.14	29.44	11.28	15.69	27.9	7.01	48.27	33.81	28.72	11.1	4.12	10.85	32.51	4.88	5.74	12.35	2.85	5.85	11.58	6.63	6.56	6.45	13.34	3.02	4.08	10.14	40.39
tumorigenetic cytokines	IL10	0.06	0.43	0.08	0.79	1.51	0.63	0.15	0.4	0.24	0.06	1.02	0	0	0.06	0	0.17	0.64	0.74	0.29	1.09	0.09	0.28	0	0.11	0.62	0.09	0.2	0.09	0.2	0.65	0.12	0.3	0.14	1.12	0.62	0.34	0.3	0.17	0.55	0.29	1.85	1.23	3.15	1.45	1.94	0.36	0.82	0.22
tumorigenetic cytokines	IL15	3.18	1.23	0.49	0.79	1.9	1.75	1.07	0.91	3.18	0.42	1.08	0.01	0.12	0.12	1.57	1.14	0.74	1.25	0.5	0.63	0.15	1.46	1.19	0.47	2.01	0.12	1.81	2.06	2.14	2.36	1.83	0.4	1.72	1.83	2.63	3.44	1.73	0.59	1.21	1.11	2.02	2.84	1.94	2.57	3.25	0.89	1.96	2.4
tumorigenetic cytokines	CCL3	18.77	4.72	2.97	100.28	13.84	77.24	8.54	9.57	16.46	1.54	129.58	0.12	4.16	2.22	1.62	10.7	8.04	349.72	4.88	147.34	56.37	4.93	16.56	7.41	18.55	6.09	6.41	15.95	65.98	30.14	12.96	3.73	2.55	11.29	74.26	124.05	16.67	2.23	47.07	6.87	120.15	70.36	42.01	52.09	51.94	3.8	115.46	21.18
tumorigenetic cytokines	TNF	0.35	0.58	0.13	2.15	0.67	3.23	0.12	0.51	0.47	0.19	5.75	0.16	0.07	0.13	0.11	0.51	0.33	11.05	0.5	9.74	1.63	0.36	0.53	0.19	0.5	0.44	0.3	0.7	3.29	1.38	0.6	0.22	0.43	0.59	1.32	1.21	1.09	0.18	2.81	0.59	0.94	0.58	0.61	2.23	2.28	0.39	2.48	0.68
tumorigenetic cytokines	IL6	0.08	3.78	0.26	0.61	2.15	0.21	11.16	3.17	1.8	0.18	0.74	0.06	0.36	0	0	0.09	0.15	0.37	0.1	0.85	0.28	0.18	0.15	0.17	0.05	0.02	1.48	0.18	0.4	2.27	1.13	0.09	0.25	0.35	1.37	0.92	0.35	0.25	5.97	0.24	3.53	30.53	8.82	4.15	60.66	76.4	0.53	0.17
tumorigenetic cytokines	FGF2	7.02	12.89	9.58	7.9	4.64	5.58	3.46	3.8	9.33	5.04	8.58	3.45	3.84	1.43	1.6	1.65	2.52	7.42	7.4	12.04	4.5	5.97	4.03	2.87	4.05	2.59	9.45	18.11	4.74	4.98	5.33	4.7	13.42	12.35	9.13	10.8	6.85	11.47	7.48	3.98	4.62	11.49	2.19	4.33	8.96	3.9	6.72	4.78
tumorigenetic cytokines	CSF2RA	9.34	1.85	3.21	4.89	2.97	6.05	1.89	1.3	2.01	6.69	4.86	0.3	0.37	6.68	0.88	2.9	4.46	9.81	9.06	4.68	4.74	5.69	6.04	8.57	5.69	10.36	4.27	3.14	4.89	8.57	2.16	9.1	10.52	10.63	8.63	4.54	4.98	2.12	1.52	5	6.9	1.33	3.26	2.61	2.96	2.47	8.94	21.03
tumorigenetic cytokines	IL7	0.22	4.13	0.29	0.5	1.31	0.26	0.47	0.87	0.32	0.68	0.56	0.03	0.34	0.23	2.05	1.02	1.01	0.39	0.39	0.29	0.06	0.1	0.15	0.11	0.68	0.12	1.46	1.19	0.66	0.33	0.73	0.11	3.08	1.26	0.82	2.05	2.48	1.92	1.11	2.08	1.3	2.15	0.63	1.6	2.63	6.96	0.19	0.13
tumorigenetic cytokines	IL1RN	0.22	1.19	1.57	0.92	2.01	2.54	0.98	2.22	2.29	0.18	1.85	0	0.06	0.04	0.55	0.12	0.29	0.84	0	0.94	0.11	0.04	0.02	0.16	1.4	0.16	1	0.35	0.9	1.95	0.96	0.17	0.13	0.1	1.43	0.24	0.41	0.04	1.09	1.67	8.94	5.73	4.46	3.14	23.43	2.24	1.43	0.63
tumorigenetic cytokines	CLEC11A	5.2	19.96	12.99	28.41	27.43	63.85	30.79	23.4	21.65	20.82	11.49	3.44	14.93	45.62	19.77	39.86	10.33	10.32	13.8	7.39	6.49	23.07	24.86	27.15	22.95	31.14	11.88	3.82	11.85	23.35	21.21	19.24	9.92	23.58	27.18	11.54	18.54	5.98	16.4	27.11	24.22	12.61	109.24	24.22	14.69	32.87	8.66	14.32
tumorigenetic cytokines	IL8	0.21	94.25	3	5.15	7.2	6.36	6.2	6.77	6.68	0.18	3.38	0	0.54	0.02	1.39	0.13	0.47	0.75	0.39	1.11	0.3	0.08	0.19	0.05	1.5	0.06	3.77	0.6	0.47	1.35	5.98	0.58	0.31	0.68	7.58	4.51	1.33	0.18	9.22	1.89	44.82	135.39	94.28	49.15	192.33	29.25	1.35	0.35
[truncated: 646 more columns]

## Sheet: different phenotypes in TCGA
Population	sampleID	TCGA-DU-6403-01	TCGA-DU-7298-01	TCGA-FG-A710-01	TCGA-HT-A615-01	TCGA-DB-A4XA-01	TCGA-FG-5964-01	TCGA-DH-A66G-01	TCGA-DU-A7TI-01	TCGA-E1-A7YE-01	TCGA-02-0047-01	TCGA-DU-6542-01	TCGA-FG-7634-01	TCGA-HT-7471-01	TCGA-S9-A6U5-01	TCGA-HT-7472-01	TCGA-DU-7011-01	TCGA-DU-5853-01	TCGA-HT-8114-01	TCGA-DU-7019-01	TCGA-DU-6401-01	TCGA-S9-A6WQ-01	TCGA-DU-8167-01	TCGA-P5-A780-01	TCGA-FG-8191-01	TCGA-FG-6690-01	TCGA-S9-A6TU-01	TCGA-S9-A7R3-01	TCGA-S9-A6U9-01	TCGA-TM-A84L-01	TCGA-HT-7693-01	TCGA-CS-5393-01	TCGA-HT-7873-01	TCGA-CS-6667-01	TCGA-DU-8166-01	TCGA-HT-7676-01	TCGA-DU-7304-01	TCGA-HT-7686-01	TCGA-15-1444-01	TCGA-FG-8186-01	TCGA-HT-8108-01	TCGA-FN-7833-01	TCGA-HW-A5KM-01	TCGA-HT-A61B-01	TCGA-HT-A618-01	TCGA-DU-A5TP-01	TCGA-06-0129-01	TCGA-TQ-A7RH-01	TCGA-DH-A66D-01
stemness maintain	NES	13.9691	13.2069	13.6475	13.2129	13.1927	13.9138	13.7027	13.3653	13.2039	13.6338	14.5397	14.0567	13.6114	14.0486	13.9331	14.1665	13.704	13.7727	14.1603	13.0694	14.3334	13.1517	12.8772	12.6666	12.4733	13.51	14.0117	12.8543	13.7037	10.2414	13.0114	13.2774	12.9055	13.6977	13.1687	13.3382	12.7258	14.2464	13.7108	14.536	13.7575	13.9264	14.6278	13.4146	12.7682	13.5716	13.8094	14.4847
stemness maintain	SOX2	12.4764	12.9569	13.0286	13.0485	12.9444	12.5699	12.9233	13.5191	13.2017	12.3193	13.269	12.9294	12.8622	13.1354	13.2945	13.7654	13.3075	13.3978	13.7079	14.4738	13.0235	13.3272	13.2638	13.4016	13.1464	13.7858	13.1025	13.7732	13.2422	13.2632	13.1765	13.1917	13.51	13.136	13.6924	13.1951	13.3693	13.0684	12.9505	13.3116	13.5548	13.7072	13.6863	13.1166	12.7973	13.4829	13.2332	13.5541
stemness maintain	NOTCH1	13.0537	12.6016	12.6106	12.4865	12.8858	12.6893	12.0834	12.3598	10.8147	11.5066	12.5738	12.4114	12.9158	13.0456	12.8331	11.8557	12.7791	12.1663	11.9804	13.5762	12.2268	12.3309	12.6876	11.0774	12.1629	12.8378	11.482	11.6669	12.5792	12.1029	12.6004	12.7187	12.0652	12.8493	11.9879	12.6016	12.3557	11.4655	12.5324	12.4875	12.6615	12.4238	12.6743	11.6294	11.3689	12.4451	12.6309	13.007
stemness maintain	OLIG2	12.7507	13.362	13.333	12.6474	12.9746	13.1104	12.0834	13.4414	11.9495	11.3235	13.3136	12.6186	13.1348	13.1858	13.0819	12.4049	13.264	12.5699	12.4508	13.2751	13.5268	13.4907	13.7522	12.9321	13.3694	13.5739	12.3845	12.254	12.8091	13.3238	13.5884	12.9037	13.5266	12.4865	13.6296	11.7498	13.0655	12.3526	12.0399	13.5876	13.086	13.3187	13.2793	12.5494	12.0096	13.6962	13.0911	13.7821
stemness maintain	PROM1	9.7713	7.6258	6.6796	6.7818	7.8534	6.6453	6.5154	7.098	9.7532	10.4185	7.3959	8.3144	7.6449	7.6691	7.9108	8.2425	7.5617	7.0855	8.5225	8.7039	7.4217	7.764	7.9704	6.4027	6.5115	7.5372	7.6673	7.1122	7.5545	6.7431	7.1104	8.5788	9.1739	7.5898	7.8648	8.0051	7.9076	8.3484	8.1767	7.8878	6.7575	5.8111	8.8885	8.602	7.884	8.683	8.3016	7.0837
stemness maintain	CD44	11.4936	11.0213	11.9455	11.5994	11.3465	10.7889	13.1563	12.2783	13.9317	13.1713	13.0552	13.0359	11.695	12.8232	12.9599	11.8045	11.6416	13.0336	12.3376	12.1284	12.7574	12.8473	13.2501	12.3821	12.0754	12.0523	12.2165	12.0056	12.7366	10.8436	11.4783	10.6705	12.2849	10.9728	10.7573	12.2111	13.2621	13.0857	12.245	9.9437	11.6858	12.5503	12.3602	12.6578	14.58	10.8888	11.6248	13.0228
stemness maintain	SOX9	11.2326	11.7407	12.2724	11.8126	11.9461	10.5993	12.7367	13.4684	12.7049	12.2695	11.4628	11.2899	11.3627	12.1753	11.8277	12.2116	12.0664	11.9572	12.2378	12.8174	11.5405	11.8518	11.5201	12.4917	11.8564	11.3376	12.2243	13.0713	12.2482	12.343	11.5854	12.2917	11.7364	12.3522	11.8831	12.4329	11.9777	11.769	12.1589	11.3091	12.9333	12.0344	12.8368	12.3854	11.2518	11.749	11.9298	12.4526
stemness maintain	DLL3	12.2368	12.0339	13.456	11.462	13.5233	13.4113	10.3031	13.2289	10.9855	11.7923	13.4267	12.8415	12.052	13.8539	13.3367	12.6646	12.1084	12.0817	11.8836	13.2161	12.1326	12.6226	13.3381	11.5194	12.7477	13.6586	10.8723	11.5724	12.8844	10.958	12.7785	11.9128	12.8435	12.8995	13.5611	11.1906	10.8974	11.5566	11.1434	12.8663	10.8882	12.9276	11.0298	10.9221	9.8819	12.652	12.982	12.9741
stemness maintain	NANOG	0.7662	0	0.4342	1.6421	0	0	0.5211	0	1.7041	1.1566	0	0.681	1.8943	1.4264	0	0	0	0.7612	0	0.4846	1.4196	0.8748	0.8324	0.4473	0	0.9615	1.7886	0.9737	2.1288	0.7987	0	1.5668	0	0	1.1378	0.7698	0.7919	0	1.2497	0.8063	0	0.3529	1.2216	0	0.4962	2.1031	0.8176	0.4707
mesenchymal phenotype	CDH1	8.2732	6.4671	4.8097	6.0238	6.5763	5.7392	8.883	5.9389	7.4125	8.0548	5.6234	4.8456	5.3154	7.6661	8.9611	8.8223	7.4581	6.3007	6.3434	4.5209	6.4951	7.5464	5.7571	3.11	7.3408	7.2445	3.4996	3.8086	8.637	5.8929	5.0389	5.9805	3.7822	9.4597	8.4493	3.3947	6.828	6.8343	6.7475	7.0609	3.7269	3.4194	8.1847	8.7374	5.0272	6.6482	9.7984	8.8852
mesenchymal phenotype	CDH2	11.5088	11.2728	11.2054	11.3156	11.0575	10.957	11.9638	11.4341	11.1281	11.1696	11.5736	11.5343	11.2979	11.3521	11.9808	11.2707	11.6283	11.4548	11.4983	11.5246	11.2209	11.3756	10.8985	10.8681	11.5421	10.9393	11.1743	10.6922	11.1071	11.171	11.3835	11.1934	11.4088	11.8754	11.4849	11.5249	11.4449	11.2698	11.2168	11.315	11.4101	11.138	11.3527	11.7393	11.0754	10.9986	11.1273	11.6101
mesenchymal phenotype	NCOR1	11.6563	11.4553	10.5448	10.7275	10.5171	10.7919	11.1929	10.8631	10.9903	10.9916	11.527	11.6784	11.3372	10.7619	11.5081	11.0172	10.9791	11.1618	11.2442	11.1542	10.5599	10.708	11.2101	10.6625	11.2934	10.898	10.9217	10.6573	10.662	11.0263	11.2954	11.2972	11.0678	11.4282	10.5925	11.3955	11.0178	10.8638	11.0487	11.1264	10.955	11.0766	9.9857	10.4657	10.5278	11.0592	10.754	11.1287
mesenchymal phenotype	VIM	14.3607	13.2195	11.9917	12.0919	12.2548	13.0305	15.4035	13.4077	16.114	16.464	15.662	14.4278	13.0335	13.9931	14.6064	14.0243	14.1482	15.3702	14.4096	14.2526	14.8046	14.6046	15.6164	14.0647	13.1431	14.7421	14.2802	14.877	14.6198	14.9488	13.7318	14.2906	13.5244	12.585	13.1805	15.0675	16.0542	15.1922	11.7273	12.4918	13.7662	14.9513	16.0848	15.489	16.0084	14.7466	14.6837	15.0393
mesenchymal phenotype	ZEB1	13.3204	12.2975	12.3724	12.3074	11.7655	12.2776	12.4187	12.1388	12.2987	12.0749	12.697	13.0052	12.4422	12.2659	13.0562	12.818	12.8216	12.1388	12.767	13.2596	11.5	12.7152	13.2329	12.0474	12.4771	12.0836	11.9883	11.9087	12.1647	12.6357	12.9444	12.1334	12.8065	12.8713	12.9664	12.743	12.3289	12.1417	12.3619	12.5751	12.2196	12.417	12.4185	12.6419	12.9321	12.8327	12.1628	12.3025
mesenchymal phenotype	ZEB2	13.2416	12.1696	11.6703	12.0227	11.6423	11.7656	11.5516	11.8281	11.6391	11.3832	12.4731	12.625	12.1369	11.7428	12.731	12.0471	12.4107	11.9247	11.4886	11.8581	11.9873	12.3088	12.0218	12.3586	12.2053	11.8826	11.8846	11.6957	11.9393	11.308	12.3587	11.8006	11.5984	12.3368	11.9171	11.8388	11.8803	11.8791	11.7334	12.2972	11.7924	12.153	11.0827	11.7413	11.4961	12.5144	11.6365	12.1819
mesenchymal phenotype	PTN	13.3292	11.5474	12.6972	12.439	12.7762	12.5661	12.2049	12.5076	12.3959	12.819	12.1157	12.7019	12.3262	12.3592	11.3568	13.1715	12.1585	12.3701	12.939	11.4274	11.5632	11.2402	11.6169	10.7775	12.7989	11.4212	12.0762	11.3847	11.6911	12.6164	11.5733	11.7673	11.0428	13.7508	12.0299	11.6493	11.5477	11.8921	14.2369	12.5303	11.1932	11.72	12.8657	11.8358	11.4581	12.5361	12.696	12.8945
mesenchymal phenotype	SNAI1	4.8596	3.7275	3.3901	2.5026	3.5225	3.4367	4.7603	4.9824	5.7865	5.8467	3.414	3.8949	2.1679	3.1035	2.8796	4.005	3.1838	2.7136	3.7704	6.6266	3.9688	4.393	5.0616	5.5485	2.3562	5.3333	3.6762	4.5638	3.7581	4.047	3.4708	4.222	4.0525	3.3051	2.3224	3.5329	6.1314	4.2837	3.4582	1.8562	3.8801	1.4128	5.5048	2.9431	5.9957	3.4448	3.8802	3.6524
mesenchymal phenotype	SNAI2	7.4322	5.1811	4.8973	4.6544	4.6608	5.5121	3.5161	4.9002	4.655	7.8041	4.6978	7.3244	5.1983	4.321	6.0356	5.4687	5.6523	5.8167	4.5827	4.9138	6.2552	4.5807	5.1436	6.1455	6.2161	4.2116	6.6605	3.9046	4.7562	3.8013	5.504	5.8393	5.2692	3.8083	5.5178	4.7594	3.5365	5.408	5.4387	7.0032	4.6922	6.3314	5.0038	4.2956	4.2527	7.0537	4.0558	3.8194
mesenchymal phenotype	MMP2	11.1683	9.5819	10.1991	9.7406	10.6944	9.9842	8.6262	9.373	10.1748	10.9036	11.052	10.5837	8.9439	9.6883	10.9065	10.6545	9.1956	9.6628	9.6683	9.6465	9.4709	9.1294	9.1361	9.1801	9.4618	10.2664	9.5587	10.4895	9.6078	8.4545	10.1139	7.7052	9.2337	9.103	10.021	9.2988	10.5051	10.3713	9.4709	10.2437	9.6782	10.616	10.5813	9.9908	9.6023	9.9679	9.821	10.4198
neuronal phenotype	NEFL	10.2709	10.0917	10.7808	10.2715	10.2523	11.3052	11.8134	11.2463	9.05	10.1916	10.2277	6.0213	9.2684	8.7641	7.6759	10.8575	9.7237	8.782	10.1924	6.8427	8.819	8.0628	8.3002	8.0572	7.62	7.1369	6.4897	7.0241	7.6648	5.1452	10.2182	5.0467	8.5946	10.7121	5.8536	12.0681	9.033	4.0681	9.9163	8.8939	5.2792	0.6362	6.3146	10.2144	8.232	4.9386	8.1059	8.5561
neuronal phenotype	GABRA1	8.4058	8.9131	9.5177	8.8497	7.8908	9.4945	11.0681	9.7633	6.9644	8.4184	9.358	5.7733	7.8335	6.7628	5.4976	9.3917	8.2682	7.5594	9.1642	3.0332	7.0453	5.8081	6.9399	6.1306	5.9149	4.3521	4.9969	5.057	5.8547	2.8651	8.5539	4.4974	7.0302	9.5686	4.8783	10.4137	7.4784	2.7779	8.461	7.2106	3.412	1.5557	5.6265	8.6747	7.0167	3.8263	6.0403	6.946
neuronal phenotype	SYT1	11.3101	11.5868	12.0791	11.7862	10.7883	12.0081	12.9375	12.2344	10.014	10.9036	11.4139	8.2502	9.4515	10.405	7.9287	12.4173	10.0546	9.7834	11.7298	7.4418	9.808	9.4896	9.9342	9.3869	9.0898	7.5037	7.4935	8.1638	8.5764	7.2847	11.0773	7.7844	9.3542	11.5373	7.587	12.6196	10.1305	6.4955	11.2572	9.5801	6.3153	5.0981	8.2109	11.1381	9.337	6.0102	9.4086	9.2449
neuronal phenotype	SLC12A5	9.6112	8.7692	10.1429	9.2391	8.5982	10.5049	11.4137	10.1644	7.4234	8.308	9.3094	5.7082	8.1848	8.0181	6.0429	9.5601	9.1257	8.2179	9.1465	5.0417	8.0694	7.0296	6.4855	6.3066	7.2809	5.5961	6.7019	6.5841	7.2326	5.7416	9.5735	5.9579	7.065	9.8572	5.6386	10.7199	7.7934	3.9884	9.2602	8.0995	4.8856	4.2061	5.5737	8.7519	7.1644	5.8023	7.9808	8.0907
tumorigenetic cytokines	IL10	2.8694	3.285	2.8723	3.9472	2.8225	2.2282	4.8501	4.6718	6.9228	4.1371	3.9151	4.0343	3.6156	1.8203	3.3746	4.4144	2.159	3.8045	2.8724	4.1184	3.1631	3.2861	2.6027	4.4409	2.4679	3.5723	3.0643	2.861	3.3443	3.2486	2.8983	2.3001	2.7377	2.3575	3.2332	4.3496	2.2192	4.2499	1.9092	1.6987	6.1367	4.4634	4.5362	4.7186	5.5412	4.4871	3.3966	3.561
tumorigenetic cytokines	IL17A	0	0	0	0	0	0	0	0	0	0	0	0	0	0	0	0	0	0	0	0	0	0	0	0	0	0	0	0	0	0	0	0	0	0	0	0	0	0	0	0	0	0	0	0	0	0	0	0
tumorigenetic cytokines	IL15	2.4739	2.6434	3.2372	4.4455	3.5902	3.3232	3.9407	2.5386	3.8305	5.0694	3.1121	3.7407	4.457	4.5199	3.8128	3.027	3.4097	5.2326	3.1134	1.136	2.945	3.6154	2.2937	1.8256	3.3891	1.7521	2.3009	2.1288	3.4751	4.5805	1.3862	0.4083	2.3931	0.9649	1.766	2.4809	4.8656	2.8697	3.8856	3.0853	4.3425	5.6452	3.4288	5.5361	5.4081	5.8648	4.5542	3.3589
tumorigenetic cytokines	CCL3	7.3509	9.583	8.8545	7.8777	7.4911	7.8164	8.4489	12.1158	9.2336	7.1284	6.7285	7.9226	6.5392	7.0697	8.9841	8.1764	9.4987	9.2792	9.4981	10.3328	4.9613	12.9012	11.7779	12.1381	10.1624	12.0517	12.1474	11.6053	12.2243	8.625	6.0955	2.9761	5.6915	10.1764	5.8832	8.7134	5.4279	9.6201	10.3143	4.1875	11.2411	5.7154	8.9865	9.0985	9.3379	8.6786	11.0279	9.6605
tumorigenetic cytokines	TNF	4.5063	6.8781	5.443	4.6049	4.7523	4.0136	4.7603	5.5249	4.7446	4.7115	3.4675	3.8654	5.4107	4.7857	6.0647	4.2811	7.7044	7.8271	4.5002	4.5209	2.8644	8.8217	7.7837	6.3393	6.3678	9.015	8.1636	5.2151	9.1256	2.3412	4.4581	2.0944	4.748	5.3568	4.5241	7.35	4.1846	6.6589	6.3385	3.3728	6.8716	5.546	6.2403	8.0065	7.668	7.9142	6.938	7.3284
tumorigenetic cytokines	FGF2	8.8071	10.247	10.1649	10.7933	10.0885	9.3315	10.6604	11.6185	10.2213	10.2964	10.3721	10.646	9.9949	10.8093	10.9709	10.8018	10.663	10.5821	11.1983	10.5541	9.772	10.0194	9.8226	11.0564	10.7713	9.9212	10.9173	11.0691	10.5752	10.7564	10.1018	10.2926	10.714	10.8034	10.3722	10.668	10.3401	10.2628	10.5536	10.2496	10.9151	10.7445	9.5602	10.6988	11.1198	9.3829	10.197	10.8497
tumorigenetic cytokines	IL4	0.4334	0	0.4342	0	0	0	0	0.5234	0	0	0	0	0	0	0	0	0	0	0	0	0	0.5027	0	0	0	0	0	0	0	0	0	0	0.773	0.3976	0	0	0	0	0	0	0.4551	0	0	0	0	0	0.4659	0
tumorigenetic cytokines	CSF2	0	0	0.4342	0	0	0	0.5211	0	0	0	0	0	0	0	0	0	0	0	0	0	0	0	0	0	0	0	0	0	0	0	0	0	0	0.7089	0	0	0	0	0	0	0	0	0.5301	0	0	0	0	0
tumorigenetic cytokines	IFNG	0	0	1.4627	0.5103	0	0	0	0.5234	0.4034	0	0.8519	0	0	0.8828	0	0	0	0	0.4145	0	0	0.8748	0	0.7883	0	0.5594	0	0	0.5674	0	0	0	0	0	0	0	0	0	0.7562	0	0	0	0	0	0	0	1.1001	0.4707
tumorigenetic cytokines	IL7	3.0633	3.2411	3.1825	3.5369	2.4376	2.7512	3.5161	4.0655	2.2843	3.7978	3.519	4.6857	3.7877	3.2386	3.1752	0.4609	2.9876	2.8588	1.9982	1.3768	2.4872	2.9392	2.5069	2.8439	2.1031	0.5594	3.1466	2.5408	3.1228	2.7107	2.0799	2.9761	1.7994	4.2544	2.5365	2.3868	3.1769	2.956	3.8167	3.0853	2.4465	3.1307	2.4437	3.7973	3.9028	3.9469	3.8802	3.696
tumorigenetic cytokines	IL1RN	2.7239	2.5021	7.0252	3.3088	2.2825	3.7317	6.8232	7.7646	7.0012	7.0963	3.836	4.4271	4.6253	4.991	3.1207	4.7124	3.605	4.5239	5.2456	7.1286	3.6698	7.1101	4.539	8.5648	3.3891	4.8788	5.1242	6.936	4.6494	5.6701	2.9743	2.3928	2.2923	6.8283	2.6328	3.9164	3.5365	6.2357	5.2295	4.3813	9.6478	6.8231	6.1797	4.4922	6.5321	5.748	7.046	3.7383
tumorigenetic cytokines	CLEC11A	6.7994	5.4833	6.8163	5.575	6.8901	7.3393	5.8792	6.8689	6.7945	7.5722	5.6467	6.6343	7.1528	6.6998	5.4652	6.4018	6.7962	6.5564	5.8136	6.7115	7.6733	7.251	6.2319	6.5273	6.2863	7.1705	7.2958	7.2046	7.5655	7.3385	6.2334	7.252	6.712	5.3899	6.866	6.6547	6.5413	7.0991	5.8964	6.3748	6.3746	6.2706	7.2561	6.7682	5.4493	7.0175	6.947	6.7634
tumorigenetic cytokines	IL8	3.3378	3.7275	5.9405	3.4832	3.1261	5.5504	5.0901	6.1222	5.9232	8.9889	2.73	8.1185	3.5692	5.5016	4.1485	4.605	3.6499	5.9631	7.6724	9.7478	0.8778	5.3583	4.2739	9.2149	5.1205	4.8074	6.5132	8.0212	3.4751	8.2835	3.4173	5.5278	4.2801	9.554	3.6559	5.505	3.9316	6.944	6.7841	3.0853	3.8801	2.3664	3.6993	4.0262	6.619	4.4604	4.7711	2.493
[truncated: 654 more columns]
